# Supplementary material for: Females are the brighter sex: Differences in external fluorescence across sexes and life stages of a crab spider
Source: PLoS One. 2017 May 3;12(5):e0175667. doi: 10.1371/journal.pone.0175667 (PMC5414973; doi:10.1371/journal.pone.0175667)
Supplement: S1 Dataset — Fluorescence intensity was measured with and without blocking filters (on different tabs). Body parts are abbreviated as follows: ab = abdomen; ct = cephalothorax; rt1 = right leg one. (XLS) [file pone.0175667.s005.xls]

## Sheet: average intensity (no filter)
adfem_ab	admal_ab	penfem_ab	penmal_ab	imm_ab	adfem_ct	admal_ct	penfem_ct	penmal_ct	imm_ct	adfem_rl	admal_rl	penfem_rl	penmal_rl
2610.53	1811.18	3028.94	3062.86	3955.26	1812.46	359.582	1656.23	1178.82	3236.3	1212.19	150.326	1073.4	1585.84
3080.66	562.773	3819.58	2399.17	3526.07	1767.09	150.939	2260.07	559.294	1404.23	1714.21	154.965	1118.69	703.91
3578.5	459.039	3258.68	3122.18	3357.71	2728.59	140.233	1648.88	847.936	1751.44	2357.44	129.595	1344.04	1234.28
2868.08	740.497	3958.45	3664.19	3708.06	2446.67	191.593	3740.1	1042.09	2134.52	2366.09	174.677	3581.51	1322.94
3542.49			3486.21	2662.78	2445.3			762.358	785.156	1866.78			1339.32
2475.03			2062.16	963.041	2226.51			658.747	365.284	2061.71			563.837
3204.02			2548.85	1790.11	2397.67			794.642	1106.58	2735.85			1103.22
2621.91			1823.65	3440.88	1993.37			394.994	1916.7	1667			514.412
3265.19			3539.19	2347.64	3740.53			994.188	1419.37	2138.02			1209.84
2809.45					1631.81					1316.64

## Sheet: average intensity (filter)
ID	sexstage	abdomen	ct	rl1
SEM588	ad_fem	1825.77	1244.76	789.96
SEM845	ad_fem	2456.82	1252.14	1105.29
SEM892	ad_fem	3157.81	2046.34	1520.28
SEM900	ad_fem	2521	1725.43	1493.77
SEM970	ad_fem	2299.42	1823.7	1140.5
SEM995	ad_fem	1515.45	884.695	530.757
SEM1038	ad_fem	3059.23	1715.14	1284.51
SEM1066	ad_fem	1835.39	1602.09	1328.08
SEM1127	ad_fem	2072.08	2063.94	1771.88
SEM1169	ad_fem	1550.02	707.857	1480.13
SEM1178	ad_fem	2539.51	3039.57	1948.13
SEM1191	ad_fem	1926.32	1332.06	991.106
SEM1193	ad_fem	3149.14	1503.17	1373.25
SEM1204	ad_fem	3225.66	3152.57	2031.47
SEM1213	ad_fem	2088.59	971.186	836.505
SEM873	ad_mal	1120.53	179.176	124.823
SEM925	ad_mal	527.154	156.133	132.033
SEM983	ad_mal	1327.7	232.894	129.438
SEM1039	ad_mal	424.034	133.417	134.107
SEM1070	ad_mal	328.074	125.665	116.935
SEM1265	ad_mal	2044.75	167.572
SEM1268	ad_mal	1313.22	171.967	134.836
SEM1720	ad_mal	923.587	176.8	145.343
SEM1821	ad_mal	545.875	167.48	151.142
SEM1171	pen_fem	2243.5	1144.13	743.207
SEM1204	pen_fem	3551.17	1613.08	670.121
SEM1207	pen_fem	2757.84	1130.67	922.624
SEM1824	pen_fem	3848.48	2969.66	2511.21
SEM1174	pen_mal	2818.02	774.283	1014.16
SEM1177	pen_mal	1687.41	408.479	502.435
SEM1190	pen_mal	2599.52	585.558	782.372
SEM1197	pen_mal	3281.75	631.759	859.763
SEM883	pen_mal	3034.03	516.424	903.428
SEM1446	pen_mal	1431.39	482.971	398.18
SEM1447	pen_mal	1925.98	530.725	712.325
SEM1448	pen_mal	1283.04	304.829	370.618
SEM1729	pen_mal	3378.37	661.753	664.183
SEM1257	immature	3782.69	2409.18
SEM1258	immature	3103.07	949.722
SEM1259	immature	2491.06	1165.79
SEM1438	immature	3372.23	1526.82
SEM1441	immature	1258.84	389.523
SEM1815	immature	675.922	279.882
SEM1187	immature	1201.54	794.96
SEM1189	immature	2951.8	1305.68
SEM1806	immature	1647.9	964.92

## Sheet: histogram data
individual	sex	stage	sexstage	abdomen	ct	rl1
SEM588	female	adult	ad_fem	0.508991	0.110788	0
SEM845	female	adult	ad_fem	0.647379	0.218683	0.0186209
SEM892	female	adult	ad_fem	0.810152	0.566525	0.247332
SEM900	female	adult	ad_fem	0.756117	0.284399	0.360867
SEM1038	female	adult	ad_fem	0.816478	0.261007	0.036146
SEM1066	female	adult	ad_fem	0.47933	0.246053	0.0902192
SEM1178	female	adult	ad_fem	0.683671	0.142582	0.556711
SEM1191	female	adult	ad_fem	0.505814	0.147233	0
SEM1204	female	adult	ad_fem	0.704024	0.10202	0.000268664
SEM1213	female	adult	ad_fem	0.559563	0.0863867	0
SEM983	male	adult	ad_male	0.242841	0.0122611	0
SEM1039	male	adult	ad_male	0	0	0
SEM1070	male	adult	ad_male	0	0	0
SEM1821	male	adult	ad_male	0	0	0
SEM1257	unknown	immature	immature	0.758918	0.113805
SEM1258	unknown	immature	immature	0.863728	0.144011
SEM1259	unknown	immature	immature	0.680984	0.000258311
SEM1438	unknown	immature	immature	0	0
SEM1441	unknown	immature	immature	0.192294	0
SEM1815	unknown	immature	immature	0.550207	0.0513707
SEM1187	unknown	immature	immature	0.947714	0.711129
SEM1189	unknown	immature	immature	0.801975	0.0268917
SEM1806	unknown	immature	immature	0.784017	0.152184
SEM1171	female	penultimate	pen_fem	0.592858	0.110006	0
SEM1204	female	penultimate	pen_fem	0.901872	0.189207	0
SEM1207	female	penultimate	pen_fem	0.704024	0.10202	0.000268664
SEM1824	female	penultimate	pen_fem	0.949385	0.883764	0.863856
SEM883	male	penultimate	pen_mal	0.753811	0.0889083	0.548451
SEM1174	male	penultimate	pen_mal	0.846846	0.0659066	0.0159562
SEM1177	male	penultimate	pen_mal	0.388174	0	0
SEM1190	male	penultimate	pen_mal	0.675331	0.0206801	0.000415426
SEM1197	male	penultimate	pen_mal	0.846002	0.0499445	0
SEM1446	male	penultimate	pen_mal	0.194471	0	0
SEM1447	male	penultimate	pen_mal	0.441625	0.00248703	0
SEM1448	male	penultimate	pen_mal	0.181322	0	0
SEM1729	male	penultimate	pen_mal	0.821904	0.0269976	0
