# Supplementary material for: Females are the brighter sex: Differences in external fluorescence across sexes and life stages of a crab spider
Source: PLoS One. 2017 May 3;12(5):e0175667. doi: 10.1371/journal.pone.0175667 (PMC5414973; doi:10.1371/journal.pone.0175667)
Supplement: S2 Dataset — The wavelengths of light recorded for each individual are presented on different tabs of the dataset, according to sex and life stage. (XLS) [file pone.0175667.s006.xls]

## Sheet: wavelengths
wavelength
176.35
178.56
180.77
182.98
185.19
187.4
189.61
191.81
194.02
196.22
198.42
200.62
202.82
205.02
207.21
209.41
211.6
213.79
215.98
218.17
220.36
222.54
224.73
226.91
229.09
231.28
233.45
235.63
237.81
239.98
242.16
244.33
246.5
248.67
250.84
253.01
255.17
257.34
259.5
261.66
263.82
265.98
268.14
270.3
272.45
274.6
276.76
278.91
281.06
283.2
285.35
287.5
289.64
291.78
293.92
296.06
298.2
300.34
302.48
304.61
306.74
308.87
311
313.13
315.26
317.39
319.51
321.63
323.76
325.88
328
330.11
332.23
334.35
336.46
338.57
340.68
342.79
344.9
347.01
349.11
351.22
353.32
355.42
357.52
359.62
361.72
363.81
365.91
368
370.09
372.18
374.27
376.36
378.44
380.53
382.61
384.69
386.77
388.85
390.93
393.01
395.08
397.16
399.23
401.3
403.37
405.44
407.5
409.57
411.63
413.7
415.76
417.82
419.87
421.93
423.99
426.04
428.09
430.15
432.2
434.24
436.29
438.34
440.38
442.43
444.47
446.51
448.55
450.58
452.62
454.65
456.69
458.72
460.75
462.78
464.81
466.83
468.86
470.88
472.9
474.93
476.94
478.96
480.98
482.99
485.01
487.02
489.03
491.04
493.05
495.06
497.06
499.07
501.07
503.07
505.07
507.07
509.06
511.06
513.05
515.05
517.04
519.03
521.02
523
524.99
526.97
528.96
530.94
532.92
534.9
536.88
538.85
540.83
542.8
544.77
546.74
548.71
550.68
552.64
554.61
556.57
558.53
560.49
562.45
564.41
566.37
568.32
570.28
572.23
574.18
576.13
578.07
580.02
581.97
583.91
585.85
587.79
589.73
591.67
593.61
595.54
597.47
599.41
601.34
603.27
605.2
607.12
609.05
610.97
612.89
614.81
616.73
618.65
620.57
622.48
624.4
626.31
628.22
630.13
632.04
633.94
635.85
637.75
639.66
641.56
643.46
645.36
647.25
649.15
651.04
652.93
654.82
656.71
658.6
660.49
662.37
664.26
666.14
668.02
669.9
671.78
673.66
675.53
677.41
679.28
681.15
683.02
684.89
686.75
688.62
690.48
692.35
694.21
696.07
697.93
699.78
701.64
703.49
705.34
707.2
709.05
710.89
712.74
714.59
716.43
718.27
720.11
721.95
723.79
725.63
727.46
729.3
731.13
732.96
734.79
736.62
738.45
740.27
742.09
743.92
745.74
747.56
749.38
751.19
753.01
754.82
756.63
758.44
760.25
762.06
763.87
765.67
767.48
769.28
771.08
772.88
774.68
776.47
778.27
780.06
781.85
783.65
785.43
787.22
789.01
790.79
792.58
794.36
796.14
797.92
799.7
801.47
803.25
805.02
806.79
808.56
810.33
812.1
813.87
815.63
817.39
819.16
820.92
822.67
824.43
826.19
827.94
829.7
831.45
833.2
834.95
836.69
838.44
840.18
841.93
843.67
845.41
847.15
848.88
850.62
852.35
854.09
855.82
857.55
859.28
861
862.73
864.45
866.17
867.9
869.62
871.33
873.05
874.77
876.48
878.19
879.9
881.61
883.32
885.03
886.73
888.43
890.14

## Sheet: adult female
SEM995	SEM1193	SEM970	SEM1169	SEM1127	SEM845	SEM892	SEM900	SEM973	SEM1066	SEM1178	SEM1213	SEM587	SEM1181	SEM1191
-137.5	-2477.08	1260	-123.776	-2208.33	494.355	-312.121	-904.167	811.667	-153.205	-380	83.3335	131.539	-1941.18	858.333
225.24	6762.5	504.167	-524.528	5325	-192.754	-134.951	388	43.0412	-5677.94	-91.778	47.1262	130.257	676.316	-190.625
-233.019	-291.822	132.143	-28800	-69.271	-395	111.579	215.298	76.8907	2599.52	5645	-216.406	225.735	376.829	303.947
-597.778	-1405.95	348.75	620.968	675	920.833	-311.765	283.824	-283.333	13120.2	585.454	150	256.356	19800	376.786
572.973	1893.33	-51.4703	373.81	203.125	-5.435	246.875	-25.0003	550	-2141.37	-771.094	43.5898	-1662.5	487.719	-72.2223
-1748.44	5500	-138.953	385.227	323.572	-620.833	198.214	-16.7198	108.529	-764.234	-148.863	35.2942	1260	-412.195	-700
-519.318	-290.691	-817.647	-182.105	-139.286	-3.2315	-205	-91.9355	344.737	2912.33	-108.513	-3900	157.765	-150.4	79.3105
-158.416	-712.5	169.231	-1168	-98.6488	-361.765	260.606	-39.8582	81.25	640.766	1001.47	43.3672	117.901	161.806	-45.8332
-505.952	-705.173	-1153.12	-1432.14	417.5	-40.508	138.938	-25.3425	184.333	1064.93	12987.5	-18.8953	114.607	152.792	103.022
317	238.17	180.128	-5660	97.6745	826.19	-79.412	745.238	60.2	535.442	1052.88	-34.5237	145.387	923.529	33.0275
-3775	-7591.67	92.5777	237.662	519.886	-373.214	921.429	144.802	-53.261	248.89	-157.269	81.7308	254.643	115.06	146.354
235.381	562.963	40.9485	1540.91	116.905	516.304	321.739	127.419	174.375	193.352	299.505	76.9608	84.7618	172.973	33.3332
287.772	497.322	35.294	1822.22	60.0475	10000	-96.296	7812.5	107.143	131.364	266.129	392.857	146.706	153.548	53.7503
383.571	344.903	62.8045	542.424	97.2975	100	48.168	66.799	23.158	101.114	206.703	-16	169.506	176.829	88.2812
139.767	176.802	-189.583	172.832	58.7305	23.8302	-76.744	72.8205	31.818	80.5162	315.972	197.059	72.4898	250.92	31.6792
149.545	148.69	-83.2417	110.843	70.1458	-165	40.594	40.4255	46.8065	63.9047	138.053	-29.4555	60.7848	104.444	-22.9165
70.1352	97.3683	76.563	179.638	61.3387	93.4425	57.522	32.6232	-10.8697	51.536	124.171	26.625	66.4845	67.589	25.3848
86.8775	80.147	41.6668	108.357	31.6175	29.0323	47.409	0.08425	31.389	40.842	117.439	14.2253	62.2275	48.343	22.8085
65.3932	51.1467	16.427	79.765	33.4095	37.0207	35.429	38.3075	-26.403	34.3912	91.9197	11.9145	45.4117	73.478	10.4782
19.3083	51.5765	13.6297	48.197	32.9607	25.1992	36.122	28.991	19.7192	26.9947	62.1833	1.66675	25.6558	30.037	1.087
44.9718	34.856	26.6825	43.472	33.4173	5.306	23.645	9.87175	2.96	19.555	46.8332	5.104	39.304	22.222	7.96025
41.7437	30.1328	2.7855	49.403	16.2653	21.8955	18.406	16.9722	0.82125	16.1567	37.6073	5.86	22.727	23.488	3.36
28.358	18.8783	13.1415	41.376	18.423	7.3485	12.727	8.53775	5.167	14.0433	29.7823	-4.61625	19.8927	27.577	7.41175
18.2568	24.7078	8.283	25.617	12.2665	16.2255	16.112	10.9635	6.7215	12.8517	28.2035	1.73675	19.499	17.018	11.9473
16.5075	23.544	9.9205	30.92	7.31725	8.7825	14.029	1.8365	8.29525	11.4522	22.7025	6.92925	18.2918	12.436	1.6595
15.8247	12.2012	10.5762	16.213	7.98675	6.6685	6.986	11.2335	6.559	10.4365	17.3173	4.50175	17.6595	9.197	2.244
12.4053	12.734	2.31075	12.517	6.16125	7.99	13.427	1.52125	2.5395	9.237	17.7993	6.597	15.333	7.737	-0.43175
10.4555	13.6165	3.19125	16.974	8.31725	5.58675	10.622	3.77625	2.48925	8.82825	11.7368	6.148	12.7145	8.208	3.60425
4.632	13.3515	1.86625	14.7	7.89	1.383	7.796	4.96375	1.55275	8.7275	16.8457	4.99225	14.4995	11.861	1.7975
7.3835	11.812	2.4595	15.186	9.61975	7.42125	4.264	3.4365	3.074	7.71375	14.6677	3.3175	10.3825	9.266	3.6655
7.938	9.23575	5.53725	11.533	4.1535	5.84525	7.2	4.00225	7.4115	6.8575	10.5335	5.115	10.493	11.721	2.798
8.98325	8.935	3.186	11.895	6.17825	5.63	3.914	2.197	3.0935	7.05	10.472	1.698	11.702	7.924	2.24325
8.957	7.842	7.59625	11.986	5.0405	4.0325	3.198	3.464	-0.06975	6.81125	9.91725	0.936	7.614	4.621	4.886
7.0435	6.52875	2.466	9.421	2.879	2.9795	4.647	3.1985	3.1305	6.141	9.76575	1.6855	8.5345	3.173	4.7465
7.9525	6.391	2.12425	10.07	5.84675	1.80125	4.811	3.54925	2.6275	5.81975	10.1128	2.4595	6.5175	5.502	3.908
7.25225	6.11075	2.72725	9.192	3.3695	3.5525	3.882	4.0815	3.17075	5.77375	10.862	2.0945	8.84375	7.038	4.32625
7.15425	6.82625	5.63025	6.95	3.93675	3.3765	4.237	2.56675	3.53375	5.60975	9.15325	3.707	8.5525	4.793	3.7515
7.49225	6.56575	3.376	8.695	3.663	2.59125	4.319	4.08175	3.88825	5.38	9.46775	3.3335	7.798	7.427	2.702
5.6785	7.16975	1.6705	9.74	6.63275	3.55675	1.626	3.64525	1.108	5.54075	9.5505	1.116	7.19825	5.488	1.43425
6.57175	5.20775	2.804	9.54	3.99375	3.3345	3.791	4.46775	3.88825	5.867	7.8175	2.30825	5.12125	6.028	2.681
6.80725	6.616	4.284	9.913	1.76875	2.35525	3.88	3.87175	2.047	5.703	8.043	3.12725	5.9665	4.573	1.99225
5.563	5.7285	2.86425	9.144	3.52475	2.1605	3.922	4.624	1.72875	5.1705	7.64775	2.66875	6.23825	6.489	2.68225
6.5305	4.3225	2.564	7.759	2.7155	3.02525	2.383	1.62725	1.5745	5.238	9.312	2.52925	6.7035	5.174	2.64475
5.0455	4.43	1.97575	6.992	2.79825	3.50725	3.564	2.3635	2.8185	5.33125	6.85925	3.31675	5.52925	5.462	2.00225
3.95525	4.646	2.7675	8.007	4.08075	1.34125	2.539	2.51125	2.45575	5.171	6.9545	2.89525	6.6665	3.617	2.808
4.9865	4.34775	3.6375	7.57	3.5215	3.21825	2.479	3.0415	2.3375	5.1005	6.7185	2.43975	5.33175	5.128	3.5255
5.01475	4.40375	1.3535	6.369	2.4745	3.27325	2.979	2.84325	2.2555	4.907	6.574	1.0835	5.4055	5.139	1.5885
5.17225	4.48975	3.16825	7.854	3.35025	3.63575	2.738	2.71675	4.2545	4.89425	8.47125	3.04475	5.869	4.629	2.17575
5.67075	4.60625	3.54275	5.859	4.005	3.0565	2.283	2.80775	1.771	4.6035	4.86	0.89025	5.562	4.293	2.67475
5.2055	5.8345	1.63975	7.819	3.15075	4.24425	2.87	1.9895	1.408	4.70025	6.4575	3.0115	5.82225	5.516	1.7845
3.458	6.23425	2.4135	6.813	2.27825	3.644	3.031	2.86325	1.679	4.94775	5.685	2.72125	6.37725	4.266	2.40675
6.0005	5.40875	1.27425	7.005	3.2725	3.25175	3.138	3.481	1.656	4.8245	5.886	2.4865	6.9395	6.183	2.857
4.9085	3.40525	2.453	7.378	2.48775	2.565	2.563	4.0075	2.1445	4.5485	7.84075	1.55425	5.78875	4.939	4.4555
4.9305	3.326	2.6945	4.809	1.65275	1.239	4.443	3.844	3.25375	4.50825	6.12625	3.20175	5.67875	4.456	2.144
4.75625	3.6185	2.24575	5.212	2.167	2.508	2.911	2.456	2.6325	4.68675	6.13625	3.565	6.3985	5.356	3.94775
5.86075	3.669	2.744	6.328	2.569	3.2635	2.615	3.142	3.70425	4.7005	6.8525	1.5345	6.469	4.031	3.34325
5.022	4.9865	3.82925	7.003	2.14025	2.6485	2.138	3.06425	1.12825	4.63175	6.18625	3.019	5.87775	3.869	2.44325
5.4735	5.25675	2.53725	6.161	2.3405	2.96325	2.932	4.56175	1.9615	4.47575	7.35	2.162	4.6485	4.846	2.5985
4.99075	4.48525	2.688	5.842	2.7365	2.106	3.357	3.02775	2.95975	4.6035	5.16175	2.55625	5.51875	4.171	1.9735
5.1885	3.60825	2.7665	7.675	3.02175	1.8425	3.198	3.81825	2.93325	4.4685	7.71725	3.57775	4.92825	3.319	2.34525
4.73825	4.4685	2.89825	5.672	3.41125	2.42125	1.8	4.4955	2.2015	4.2205	6.77725	3.1955	5.52275	3.965	1.9605
5.33175	3.83625	2.536	7.088	2.64825	3.23725	2.583	2.05275	2.20675	4.0815	5.791	2.78125	5.36425	3.596	2.39
4.8355	4.18675	2.67	6.33	1.168	2.68875	3.285	3.59075	1.76175	4.0395	7.3045	3.01525	4.404	3.862	1.4925
4.982	3.946	2.41425	7.371	3.7945	2.4925	2.885	1.99275	1.72275	3.98825	6.4725	2.8245	4.05825	4.637	0.899
4.90925	4.2375	0.75575	6.869	2.3795	2.513	2.883	2.52825	3.14975	4.11525	5.65775	2.66175	4.47925	4.335	2.69725
4.4405	4.33775	2.65475	5.816	2.0085	3.9785	2.696	2.901	1.56075	4.2975	7.43475	2.507	5.00825	4.762	2.3155
5.276	3.79375	2.4035	7.856	3.1295	1.33425	2.623	2.6685	1.9405	4.18775	7.05725	2.00175	5.2425	6.094	3.55225
6.142	4.5895	2.791	6.462	3.70325	2.1035	2.121	2.98275	2.25	3.92475	6.1125	1.407	5.83675	5.347	1.52475
5.7485	3.22375	1.53925	5.198	1.819	2.173	2.395	2.2795	1.54925	3.98575	6.52975	2.38175	4.8175	4.666	2.1355
5.58575	3.99675	3.325	5.963	2.81025	2.88725	1.725	2.81425	2.5415	4.031	5.28925	2.0505	5.65175	3.185	2.16625
5.98675	3.28925	3.6795	5.969	2.972	3.4875	1.419	4.42775	1.95025	4.13875	6.12725	2.282	5.33125	4.371	1.9325
4.74525	4.15875	4.27675	6.146	3.44475	2.71425	3.806	3.074	1.89825	4.11275	5.77625	3.05775	5.74875	5.978	2.74625
5.6025	3.89825	5.12625	4.548	1.556	3.76175	2.527	2.7015	2.06275	4.1025	5.7615	2.28575	5.28075	5.251	2.0245
5.923	3.24475	2.69625	6.459	2.41925	3.3535	3.252	2.76575	1.7705	4.0155	6.234	2.49725	5.1755	5.175	2.54825
5.00025	5.1595	4.98425	6.075	1.6685	2.403	2.709	3.55525	2.126	3.99575	7.05825	2.8965	6.065	4.217	3.261
5.424	4.63225	4.97275	6.651	2.68425	2.9295	2.439	3.44675	2.25625	4.10025	5.7515	2.08725	5.684	5.736	2.14325
5.4735	3.9195	4.0745	6.349	2.25925	3.28925	2.144	2.95225	2.06525	4.0655	6.63775	2.311	6.40875	4.411	3.00875
6.39775	4.73725	6.655	7.088	2.7125	2.60375	3.453	4.21125	3.12225	3.898	7.82825	2.40925	5.4615	4.472	4.10275
5.8225	5.09375	4.70775	6.45	1.72275	2.38275	2.226	4.12525	2.50575	4.12225	7.73925	2.0785	5.837	4.859	2.4985
5.4635	5.025	5.57	5.329	3.204	3.19775	1.922	4.69075	3.06925	4.3955	8.2485	2.4795	4.9505	5.147	2.77475
7.59675	4.83525	6.151	6.395	2.83025	3.0825	1.453	3.43025	1.16075	4.1905	8.65525	3.228	6.00375	3.908	2.3955
6.0375	5.4775	6.3835	7.702	3.62025	3.972	1.612	4.34425	1.29575	4.52025	9.5525	3.11	5.75225	5.823	2.431
5.96875	4.6205	7.618	6.773	2.607	4.525	3.413	4.642	1.3865	4.94275	10.0685	3.53175	6.59325	6.521	3.71725
6.892	5.52675	8.20075	8.287	4.151	4.67525	3.294	5.16275	2.12725	5.1435	12.0725	4.32325	5.505	4.705	3.37175
7.06475	6.333	8.55525	9.025	5.3935	5.778	3.808	5.5765	2.948	5.542	12.3793	4.48375	6.227	7.411	5.147
8.31725	8.45375	8.7275	10.643	6.00725	6.0595	2.737	7.0845	2.5915	6.01525	13.795	4.34825	6.9575	8.12	5.04525
8.361	7.366	10.7415	11.881	6.9905	7.18475	3.528	7.0735	2.038	6.32175	15.7562	4.41275	6.27225	6.405	5.667
9.9025	9.68	10.5958	13.207	7.70125	7.179	4.151	7.91225	2.29375	6.831	16.8035	5.629	6.915	7.395	6.399
8.52075	11.5008	12.6495	13.708	10.1312	9.165	5.931	8.59575	2.2405	7.38225	18.2417	5.7515	8.0295	8.855	7.99575
10.9205	10.9855	11.9117	15.152	11.094	8.54	8.435	9.4505	0.77025	7.985	19.5445	6.439	7.1015	9.08	9.03325
12.8127	13.5633	14.4663	17.273	12.0935	10.3605	9.815	9.85075	3.71925	8.76725	20.6672	8.01725	8.10475	9.068	10.0958
12.1788	14.5228	13.1493	18.71	15.4395	10.5262	11.909	10.119	1.67325	9.3705	23.7455	7.876	8.5335	11.534	13.4035
14.5527	17.011	14.809	21.478	16.3955	9.95975	11.715	12.791	3.717	9.8015	23.4623	8.3625	8.01275	11.646	12.0285
14.557	18.483	14.351	22.503	17.8038	11.3377	14.561	12.5828	2.4275	10.1082	25.262	10.4428	8.20375	11.596	12.5995
15.4042	19.2375	15.699	23.068	19.7203	12.7973	17.511	12.632	2.74575	10.3492	26.5422	9.52575	8.163	11.721	14.4637
18.4178	20.7645	16.4387	26.636	21.3785	13.0425	19.278	14.7315	2.695	10.8428	27.3893	9.582	8.8625	10.776	14.5995
17.9355	23.14	18.214	26.684	22.4985	13.2865	17.586	14.394	3.93325	11.734	29.356	10.5698	7.677	11.478	15.4622
19.0185	24.8475	19.0892	27.366	23.7727	14.729	21.828	15.0925	2.67625	12.4458	31.4992	11.525	9.801	13.299	15.0615
18.5388	25.5377	19.348	31.771	25.1307	14.6175	23.071	16.8965	1.86	12.845	32.2268	12.4155	8.6235	13.348	16.7207
19.5012	28.153	21.0935	30.624	26.9062	15.1715	23.373	17.301	2.546	13.527	34.019	11.9177	8.21275	12.672	16.2508
20.3248	28.6155	21.3515	32.151	27.6655	17.9735	25.457	19.2935	1.47775	14.1877	35.576	13.397	8.48025	13.786	17.8317
19.901	28.233	20.9977	32.146	28.9352	16.1275	27.738	20.4205	3.7145	14.6555	34.7885	12.7355	8.719	13.163	18.8075
22.8735	31.047	23.2982	34.735	30.6848	17.4885	30.15	21.8675	3.7305	15.4848	35.6392	13.7797	8.38375	15.46	19.8148
23.735	33.623	23.8597	36.475	31.8015	18.401	30.137	22.6705	4.04775	16.6322	38.0005	14.9068	9.74775	14.004	19.5845
22.4695	34.9552	25.183	37.899	33.592	19.5095	31.744	23.5655	3.5455	17.556	38.3743	14.6267	9.8925	14.75	20.7757
24.0502	36.124	26.7515	36.858	34.7812	21.5368	32.632	27.0132	3.3425	18.6122	40.7625	16.6693	9.753	14.613	20.1425
23.7587	38.1035	27.102	40.4	36.465	21.5335	34.733	29.4847	3.8755	19.8117	40.8435	14.46	9.75325	16.353	21.588
24.056	38.2422	26.9405	42.088	39.1497	21.516	36.124	29.6457	4.23425	20.841	41.8615	18.1235	9.2535	16.363	22.7102
25.4015	40.3075	27.1062	43.198	39.159	24.1935	37.412	32.7002	4.61425	22.1277	43.3113	17.5832	10.011	17.017	22.8397
27.0955	41.6418	28.1515	43.954	40.896	25.2465	37.128	33.797	5.89675	23.3525	43.371	18.0625	10.7205	16.184	24.4078
26.836	43.7527	30.6032	46.596	41.667	25.4743	40.868	36.2422	5.628	24.5195	43.874	19.3597	11.0552	16.556	24.8442
28.0123	45.1343	31.0175	48.081	42.0883	25.9755	39.491	37.9943	7.21075	25.7963	45.3135	20.6562	10.5098	17.241	24.0173
28.469	45.5898	31.5045	47.632	43.2895	27.247	38.413	39.0388	6.8865	27.0487	45.5005	20.997	10.9755	18.852	24.9
28.013	47.0373	32.0925	50.133	46.4455	28.5203	43.766	42.1452	7.76725	28.7473	46.8918	21.3813	11.446	19.308	25.4112
28.8848	49.516	33.7287	50.353	46.81	30.0493	41.766	41.4375	6.8555	30.0805	48.725	21.9602	12.0512	21.805	25.7745
29.9045	48.4657	32.3967	51.235	48.1287	29.265	39.444	44.4855	9.00475	31.0395	48.1123	22.7147	11.897	21.279	27.2085
31.07	49.509	34.759	53.026	49.0177	30.7745	43.041	44.2025	10.1773	32.2672	50.0183	24.4627	11.3392	24.745	27.6235
32.3242	52.3882	35.148	54.554	50.716	33.261	45.524	44.9675	11.2733	33.524	51.626	25.5575	11.097	23.767	28.5598
33.5472	52.557	34.8558	53.685	51.2328	32.634	45.21	47.675	12.6832	34.6168	51.567	26.4172	13.1925	24.756	28.7877
32.0855	52.0808	34.9785	54.489	51.065	33.7953	47.149	46.686	13.87	35.7512	52.586	26.161	11.7372	25.886	30.7195
33.3597	56.3672	36.1595	57.412	54.5953	34.0532	47.616	48.9147	14.8882	37.1758	55.0665	27.9608	13.8882	27.657	32.164
33.78	54.7043	36.7722	59.436	54.9068	36.4688	45.659	50.8015	17.3313	38.5877	54.181	27.1298	12.941	29.769	32.2135
35.3747	57.3285	38.141	60.164	54.9295	36.9233	47.595	51.7858	17.497	39.5615	57.2623	29.0535	12.44	30.37	32.3177
37.894	60.1243	38.38	59.298	55.231	36.1298	49.447	51.9318	19.507	40.6123	57.1063	28.8325	14.3087	31.289	33.3492
36.4405	59.2775	39.4248	60.142	57.446	37.3235	51.028	53.7358	20.692	41.3877	57.4412	29.6852	14.571	31.97	33.4772
36.0513	59.3387	39.5057	60.14	56.2215	37.813	50.533	50.2612	22.4235	41.7713	57.7497	31.256	15.3823	33.219	32.805
37.3725	60.31	40.821	61.885	58.4098	37.1397	49.921	52.7707	21.949	42.2677	58.5917	31.533	14.0325	34.438	34.4943
38.0585	60.1578	40.4592	62.868	58.3177	39.5722	52.125	54.4168	23.1595	42.8828	58.959	32.0862	14.981	32.128	34.703
38.8813	63.3492	41.4973	61.428	58.968	39.8725	52.029	55.35	24.1277	43.649	60.6638	32.6947	15.7547	36.114	33.9453
39.6737	62.3417	42.037	63.557	60.305	40.327	52.133	55.1058	26.332	44.4723	62.4047	32.359	14.889	35.606	35.382
41.1108	66.458	43.094	65.618	60.997	41.7865	52.292	55.528	27.5725	45.6638	60.4005	32.2275	15.392	36.152	34.8387
43.442	67.9163	44.0658	66.658	62.1238	41.807	55.897	57.964	28.3663	46.457	61.2005	32.979	17.3218	35.952	37.735
42.4255	67.9197	44.718	64.65	62.62	45.0902	53.907	59.2235	27.9782	46.76	62.0393	34.727	15.6318	39.72	39.9405
42.3685	65.5007	43.523	65.403	61.4125	43.3595	55.46	58.3605	28.9932	46.8672	62.537	35.0202	16.7945	38.887	37.2972
42.6695	68.876	45.2485	67.882	64.706	43.0767	57.506	59.396	30.3568	47.218	61.3312	32.8513	15.9253	39.945	37.8225
42.7103	70.7867	43.2388	68.425	64.6333	44.6547	57.074	60.2278	28.0993	48.2052	62.622	37.0515	18.9973	42.306	37.2037
41.4685	69.005	46.6292	70.114	63.5513	43.2353	60.012	59.5855	30.9032	48.4865	63.3203	35.7055	17.3218	41.627	37.469
43.6803	70.454	45.4417	70.021	62.5722	43.6975	58.855	60.263	31.321	48.773	63.7302	36.7895	18.546	41.987	39.066
47.1283	71.4878	47.9865	71.33	66.5025	47.8575	60.012	64.276	31.968	50.056	65.9822	37.8282	18.3833	43.018	40.9823
46.3315	72.5495	49.692	73.711	67.8905	47.9303	61.635	65.7913	33.5922	50.936	64.524	39.366	21.001	44.226	40.9032
48.5677	74.2002	48.6225	71.126	66.483	46.657	63.366	63.9393	33.7537	50.592	66.5523	38.347	19.5467	44.625	41.8365
46.7092	73.9455	47.9243	71.663	67.0405	46.1925	61.275	63.7608	32.2385	50.9318	63.3402	40.7182	20.2368	45.03	42.2818
47.9652	70.716	49.3317	71.862	66.4197	46.688	63.333	62.645	32.6133	51.2343	63.2052	38.9657	19.875	44.626	41.3332
48.7103	73.0632	49.4978	71.695	65.5715	46.891	63.964	63.907	33.1748	51.0018	64.1312	38.5947	20.3148	44.707	41.6135
45.9697	71.8808	48.4278	71.529	65.9435	46.2617	65.312	63.8413	33.853	50.7525	63.521	38.7507	20.57	46.857	41.701
47.0652	73.848	48.904	70.985	65.0233	46.8982	63.102	64.1527	33.689	49.9158	62.7675	38.239	21.4127	46.732	41.1433
45.014	66.1315	46.809	63.021	61.0435	43.7518	60.411	59.9267	31.549	46.7235	58.2507	36.3498	18.6318	43.607	40.244
44.1165	66.1308	47.0037	63.688	58.2548	42.8915	57.471	58.9355	30.499	46.3672	57.8922	35.9115	18.5723	42.194	39.0528
47.3548	72.5165	49.3435	72.054	64.937	47.1385	63.6	65.093	33.1253	48.866	63.447	38.8608	20.5575	46.595	42.047
48.1285	74.2782	47.5102	72.143	65.1205	45.914	62.919	64.5255	31.6483	50.8302	61.9072	39.0545	20.879	45.86	41.4198
48.8855	74.8825	48.877	74.561	65.5138	49.0772	63.849	66.3088	34.385	51.153	62.8895	40.5435	21.9767	46.989	43.479
48.305	75.623	50.1977	74.054	66.0948	47.2595	65.31	64.919	33.1578	51.2533	63.133	41.3245	23.1633	47.858	45.2133
49.5343	73.494	50.1863	75.03	64.155	48.9243	63.705	65.2588	32.566	51.366	62.1635	41.7858	25.151	49.151	44.5528
49.6703	75.697	49.0907	72.985	65.6252	47.0575	64.296	65.4968	33.3	51.3053	63.2987	43.359	24.3	50.798	45.0142
49.7422	73.7957	51.1605	73.866	64.0965	47.4627	65.117	63.8955	32.9592	51.1362	62.322	43.9823	26.423	51.477	44.2503
49.5715	73.9868	51.4513	73.886	64.406	47.4075	65.073	65.6727	32.2918	51.2045	63.1097	44.871	28.7318	50.323	44.9477
51.1882	76.0948	50.6878	73.307	65.8517	46.685	66.24	64.6775	33.5568	51.424	61.977	45.121	30.0237	49.446	45.779
50.8105	75.1137	49.6388	72.425	64.6508	47.6735	63.179	63.8445	33.901	51.4883	62.9228	46.9177	31.3422	50.61	45.7463
50.1135	76.1022	51.2647	74.708	63.8528	48.2208	64.613	65.81	33.6272	51.4138	62.0598	46.8695	31.9767	49.794	47.0545
51.0415	77.2627	51.9115	75.382	63.547	47.383	63.021	64.6833	33.0965	51.578	61.3195	47.1013	33.146	50.338	47.472
53.194	77.7665	50.9978	77.778	65.5763	47.4768	62.3	64.9172	33.8895	51.7195	62.1855	48.552	35.9438	52.246	47.101
51.1665	77.4848	50.913	73.547	64.6552	48.529	62.401	63.8567	34.3392	51.8612	61.466	48.661	36.1728	52.672	47.1587
50.4757	76.2315	50.8392	74.266	62.8135	45.8252	65.318	63.5225	34.79	51.7085	62.3645	49.0735	38.3513	53.267	48.4045
50.9577	75.4695	50.6605	75.039	64.062	47.8817	63.556	63.958	33.601	51.4823	62.0127	47.9672	40.0328	53.168	48.2695
53.347	78.8503	52.2205	75.571	63.5705	46.3892	61.962	65.2445	32.2313	51.7172	62.38	48.8862	41.2067	56.199	47.9068
51.381	79.1377	51.9933	76.395	64.712	45.8635	61.033	62.6472	34.366	51.782	61.815	50.4472	41.12	53.724	48.3372
53.8402	77.5648	52.4085	75.003	64.8337	45.335	61.558	63.4688	34.1145	51.4577	60.6157	50.938	42.1007	54.806	50.258
51.201	77.206	51.6075	75.433	63.2302	47.348	62.38	62.3422	34.3937	51.2167	62.654	51.0343	43.6803	56.511	49.4775
50.8593	77.5325	52.691	76.984	63.0213	48.0045	60.727	63.4688	32.9375	50.8882	60.9417	49.4605	45.2428	53.822	49.2978
53.0157	79.1615	52.3832	75.951	62.865	47.4492	60.088	61.7617	33.7645	50.588	60.1668	49.5395	45.0363	53.568	50.485
53.0185	78.5403	51.89	75.52	63.2332	47.8098	60.646	61.4532	32.274	50.1655	59.5115	51.7702	45.102	54.732	49.7275
52.037	76.764	51.5335	73.729	62.1857	45.8885	58	61.2942	33.9382	49.5097	60.3062	51.46	45.3398	54.639	48.5968
53.5588	77.172	52.5135	74.958	63.0165	44.9883	59.794	61.4333	32.9733	49.4295	57.971	50.2665	45.6165	54.679	50.0397
52.131	78.0132	53.0022	73.907	62.1775	46.4603	57.603	61.7908	33.229	49.2955	59.3877	51.156	45.0917	54.425	49.643
52.6215	77.1273	51.8245	75.513	62.2632	46.1135	60.681	59.5573	32.4198	49.1003	58.5667	50.6793	45.4012	55.939	50.3407
53.0658	77.1665	51.2635	74.155	62.6245	45.992	57.5	60.297	32.831	48.7878	58.7085	50.3858	44.1587	56.152	49.2002
52.6125	76.6072	52.7007	75.663	61.4905	46.5108	59.508	60.498	32.474	48.1782	60.366	51.2623	45.323	55.063	49.997
53.1127	78.0855	52.4745	74.189	62.1803	45.1673	56.731	60.63	33.7017	47.92	60.0412	50.6505	45.7475	56.77	49.5752
51.6743	77.1072	53.2403	73.758	61.6382	46.251	56.829	59.6457	33.2765	47.594	59.7665	50.8323	44.3043	53	48.938
52.6643	77.5433	53.2657	75.148	62.1692	45.879	56.943	61.379	31.8867	47.4562	60.162	51.301	44.9838	55.4	49.7125
54.5655	78.01	52.3698	73.64	61.1643	45.851	57.494	58.3892	31.7042	47.4735	58.8612	50.771	45.3963	55.299	51.0505
53.083	79.1778	52.3847	74.216	61.5155	45.5992	56.501	58.3807	33.0472	47.5607	58.9333	49.9498	44.8738	55.861	50.7127
53.8567	78.3683	52.2058	76.193	61.4655	43.9757	56.068	59.1878	31.367	47.2948	59.0487	51.559	43.5427	57.795	51.3832
53.9447	77.643	51.7388	74.162	61.1155	45.048	52.277	58.596	31.944	47.3432	58.95	51.898	44.788	58.402	52.7407
53.7803	78.187	52.18	76.554	60.901	43.9042	56.184	59.2978	31.3072	47.4862	58.6482	51.9888	44.4582	56.575	50.934
53.4295	77.8088	53.39	74.782	60.7373	44.486	55.23	59.4978	32.382	47.3528	58.1433	51.6752	42.3023	57.973	50.843
54.1885	77.4555	52.2465	72.266	60.8895	45.758	55.388	59.6272	32.301	46.7762	58.9718	53.3515	43.1745	57.944	52.094
53.5705	77.4112	52.9335	74.264	60.499	45.0057	53.777	58.7433	31.8592	46.4395	58.7683	50.8195	42.6602	56.716	53.29
52.984	74.2108	50.5352	69.385	59.095	45.2122	51.719	57.588	30.9542	45.8302	58.3128	52.3835	41.501	57.001	52.0307
52.7788	70.5115	50.0568	65.883	58.6665	44.9168	51.987	56.8113	31.5158	45.1932	56.8308	52.4297	41.1695	54.289	51.9723
52.3285	69.9723	49.6435	65.826	59.097	45.7467	51.68	56.5795	31.0008	44.9177	56.4955	51.8665	40.5643	54.257	53.2835
52.0198	68.9292	50.3653	64.6	57.8043	45.5335	51.24	56.7675	31.0117	44.688	55.2822	51.5797	39.7488	53.567	53.5667
52.1097	68.9945	49.7612	64.489	57.7097	45.793	51.144	56.5757	30.288	44.5517	55.981	51.5267	40.498	52.848	52.626
52.3593	67.6355	49.2227	61.727	58.064	45.6947	50.629	56.3435	30.1625	44.3263	55.6352	52.6223	39.6902	52.915	52.8865
52.8083	67.9305	49.15	63.734	58.2858	45.8915	50.448	55.8543	30.467	44.158	56.2953	51.7255	39.763	52.954	53.5985
52.2632	67.08	49.098	61.681	57.4755	46.6007	50.254	55.9712	29.8618	44.1325	55.5082	51.9487	39.2268	52.544	53.3625
52.429	70.6885	50.6555	65.104	58.1628	45.7415	50.292	57.0628	31.164	44.263	57.013	52.1932	39.6397	56.012	54.4248
52.9528	68.309	49.4267	63.177	57.716	45.5453	50.416	55.714	30.621	44.249	56.518	52.5977	39.1517	54.443	54.2075
53.714	69.727	49.9937	64.204	58.2512	45.7058	50.917	54.8347	29.8375	44.1825	57.6647	51.9012	39.5102	55.362	54.3147
54.206	71.3153	49.6517	66.281	58.804	45.7777	51.621	55.1887	30.3807	44.4622	56.765	52.7885	39.1373	56.465	54.6953
53.2965	70.5787	50.1043	65.663	58.9143	45.0778	49.839	56.1758	30.515	44.6265	57.0042	52.811	38.8302	56.054	55.123
54.0637	69.9905	49.083	64.507	58.065	45.337	50	55.769	30.6943	44.6422	56.4748	52.8438	38.9263	55.205	54.9775
53.7737	71.5095	50.2428	65.207	57.7575	46.036	49.442	56.367	30.7172	44.5715	57.3158	52.4913	39.0958	58.357	54.9507
53.8877	72.1317	50.1902	65.149	58.3432	45.7137	50.153	55.1562	31.0185	44.5057	57.7875	53.3158	38.15	56.44	55.5457
53.28	70.7373	49.5707	63.608	58.503	46.352	49.378	55.8302	30.7795	44.2903	57.495	52.5677	38.6923	56.678	55.9207
54.5655	72.0165	50.7915	64.716	57.907	46.4982	48.773	56.1005	31.6047	44.3062	57.6643	52.805	38.5465	55.547	56.1583
54.5685	70.6557	50.1675	65.346	57.246	46.8075	49.223	55.856	31.0753	44.2822	56.783	52.9165	37.7067	56.538	55.378
54.7903	70.9308	49.862	66.947	58.293	45.548	49.19	56.25	30.6223	44.2518	56.4883	53.9185	37.4865	56.774	55.681
54.176	72.845	50.5312	66.043	57.0202	45.8062	48.928	55.6677	31.1223	44.2597	57.4815	53.5217	37.6073	56.879	56.604
54.304	73.0653	50.2925	67.341	57.8485	44.1103	49.012	55.4543	31.353	44.3772	57.028	52.541	38.137	56.458	55.9258
55.4667	72.2463	50.0205	66.871	58.0292	46.2972	48.808	54.561	32.32	44.7015	56.846	52.9228	37.295	57.758	56.8513
54.6328	73.7242	50.3398	68.426	58.6268	46.7567	47.4	55.2315	32.2608	44.7287	58.149	54.717	37.8248	58.116	56.56
55.8008	74.7113	50.4393	67.493	59.8675	45.5082	47.262	54.8702	31.5867	44.605	57.5015	53.8105	38.693	60.408	56.3892
54.581	74.4557	51.488	68.729	58.7713	45.0573	49.791	55.3845	32.062	44.5988	56.9035	52.7945	38.7482	59.003	56.36
55.4883	74.1628	51.5995	69.277	57.96	45.693	49.216	54.591	31.8235	44.5292	58.6525	53.9078	36.9147	61.919	55.91
55.515	77.2867	52.5795	71.135	59.366	46.0457	48.72	55.757	33.2835	44.806	59.3002	52.9325	37.414	60.552	56.5018
56.336	78.134	51.4203	71.586	58.15	44.3705	50.045	53.961	31.7	44.987	57.3362	52.3227	39.0102	61.837	56.579
56.828	76.7532	49.0307	72.305	60.1407	44.941	48.7	55.7572	32.3867	44.7007	56.112	54.465	38.0132	61.871	57.1208
57.1515	78.9493	52.1485	72.681	58.1463	46.1052	48.839	55.757	33.0712	44.7145	57.8122	53.3952	37.2275	60.284	57.9188
57.4438	78.5075	54.851	75.314	57.8227	44.657	48.753	54.852	33.703	45.2695	59.1497	54.1028	37.8927	63.62	57.12
57.9353	80.7345	54.3612	74.64	59.1337	45.0307	47.358	56.832	30.6092	45.333	58.2863	54.7257	38.0055	64.211	55.8323
56.9435	82.5733	53.5763	76.723	58.9095	45.096	45.473	54.8475	33.2388	45.338	61.0005	54.6803	36.569	63.239	58.5162
57.812	82.5282	54.1912	77.273	59.0892	44.6322	48.78	55.2403	34.0165	45.364	58.3272	53.9667	39.594	64.115	58.6827
59.4745	81.181	54.7293	76.738	60.1355	45.95	49.007	53.0535	31.6333	45.4297	56.8377	52.2903	38.9093	66.766	57.36
57.9113	83.4095	53.6	76.819	59.4768	45.0145	47.472	52.6397	30.7443	45.7905	59.4592	53.3353	39.05	63.918	58.0373
56.28	84.3962	52.0635	77.96	60.5078	44.209	48.097	55.424	33.159	45.95	59.1882	55.58	38.961	65.888	58.8515
59.2578	86.205	53.1975	80.043	60.386	43.5177	47.839	53.5872	32.2188	45.8265	60.948	53.8765	38.074	66.314	59.4967
59.2698	83.8367	55.182	77.739	62.6095	42.7395	47.689	56.2283	33.226	45.9997	61.1992	55.3755	38.0958	65.303	59.4745
58.5378	85.5743	57.878	81.385	58.1103	43.2828	47.057	54.053	34.1812	46.21	61.143	58.5538	41.565	67.645	57.2122
61.4883	86.291	53.5187	81.26	60.1722	45.1362	48.612	56.4188	33.3787	46.0125	61.0237	52.1322	39.4333	66.786	58.4808
57.3073	83.3752	55.444	78.982	59.777	46.072	48.853	54.6805	32.664	45.9135	58.9918	56.0815	38.1157	66.096	57.3312
58.5605	84.3805	56.329	81.242	60.9168	48.2788	50.099	54.9615	33.3118	46.105	60.7347	54.494	39.528	66.931	58.2555
59.739	86.3492	56.1175	78.013	61.717	47.6662	51.23	54.8407	34.0915	44.6908	58.3693	56.5322	38.1965	68.952	60.7665
55.78	64.3058	48.5727	57.574	56.806	48.4532	47.194	53.9233	30.4198	43.0673	57.198	55.0562	36.6103	54.555	58.0195
53.9877	63.728	48.569	56.297	56.1268	47.4555	46.559	53.038	29.3605	42.8335	54.2065	55.168	35.4475	53.703	57.4637
59.381	77.643	54.1482	71.285	58.3297	48.3785	48.37	56.5485	31.432	43.269	59.614	55.3025	37.216	61.15	58.4763
60.007	85.8697	57.4695	81.943	61.8235	44.8353	47.95	52.268	32.3222	45.9203	60.5177	56.4865	38.205	69.05	60.3997
61.0707	88.3107	54.626	82.553	61.4093	46.023	49.669	53.1925	33.6545	46.5665	60.8693	54.9195	43.1302	65.808	59.2942
60.6605	89.4355	56.2082	85.751	60.561	43.664	48.553	53.066	34.027	46.8342	60.3672	55.4435	39.8207	72.507	59.1975
61.23	87.8405	55.5142	79.867	61.6377	42.7835	50.354	55.8368	33.1608	46.7698	61.0992	55.7938	39.4517	72.818	58.6962
61.1347	89.1723	56.5007	82.292	60.1392	47.6827	48.689	54.446	33.3143	46.6185	60.2475	55.3837	39.849	68.995	60.239
61.7565	89.8325	60.2272	84.989	60.257	45.661	44.379	56.7308	33.1243	46.4802	60.8867	54.6193	39.898	69.859	55.666
62.883	85.3515	57.2993	80.57	58.4173	47.1748	47.052	56.5367	32.8618	46.1733	59.9258	54.9627	38.7993	70.014	61.7383
60.9798	84.9135	58.525	77.104	59.889	43.9685	49.899	54.3305	33.9285	45.9808	60.3715	56.4008	39.578	72.473	59.1485
63.1615	90.6963	60.3967	83.672	61.2942	47.1938	48.025	54.9325	32.5538	45.9645	60.6878	52.5885	39.7495	67.028	59.9532
63.1367	88.4107	57.069	83.083	57.5513	46.913	46.465	56.3925	33.94	45.793	60.3137	56.0785	40.4877	71.452	60.7878
64.3345	83.263	55.4575	84.068	60.7782	46.419	48.091	55.7475	33.5553	46.0305	61.6523	55.4342	42.2927	69.363	61.655
65.905	84.6142	58.9282	80.819	59.9652	47.6478	50.604	57.4348	33.192	46.3047	59.5857	58.0835	42.3128	68.099	60.2535
59.217	87.456	59.8405	81.882	62.9025	48.136	51.981	58.5498	32.429	46.299	61.5943	55.3888	43.621	69.468	57.8038
58.497	84.9645	57.6295	81.643	60.9385	47.4772	47.67	54.7152	32.9363	45.9072	60.322	56.5707	38.5388	65.313	61.3055
61.002	80.7305	54.635	81.254	62.0603	47.738	48.71	56.2953	33.0943	46.0217	62.8708	54.8955	41.1775	65.228	58.648
61.7032	86.9005	56.8043	85.008	61.6578	44.7905	53.255	57.968	36.5787	46.3935	61.4273	55.533	44.4498	69.512	60.9115
62.4507	85.135	57.668	82.423	59.0763	45.4545	49.67	56.2595	33.225	46.5898	60.6605	56.6265	42.1058	69.178	61.0378
62.0348	82.9232	55.5453	80.714	59.614	49.6975	50.788	53.7918	33.5307	46.303	60.6425	56.2145	41.939	68.433	59.899
61.5742	88.2325	61.465	83.836	61.6115	47.3513	48.738	56.7035	31.0798	46.0545	59.9005	59.6352	41.3398	70.984	60.6157
64.8618	89.5627	56.3387	83.212	60.3672	45.8355	50.52	56.7805	35.7677	46.0998	60.8025	58.0988	41.8907	71.793	60.8678
62.8985	86.589	57.0187	81.982	61.6975	48.5895	52.164	56.167	34.93	46.0585	62.7668	58.6105	43.7735	68.9	61.618
67.588	88.4702	58.9723	84.545	58.0703	47.0508	50.16	58.5745	31.7707	46.2478	63.921	56.8535	43.7825	71.075	60.3588
63.1055	91.428	58.2172	84.855	62.353	49.947	50	57.4325	33.9785	46.6075	60.5632	56.543	43.036	69.416	60.3582
65.8375	89.0805	60.5605	87.302	61.057	49.3545	54.294	55.8933	36.5658	46.7627	65.0627	52.9502	47.0838	77.897	61.3453
66.5465	91.3115	60.8922	89.364	59.0255	48.1007	49.935	59.6605	36.6397	46.9105	61.9095	57.2415	43.6332	77.35	60.2792
62.9215	85.8125	60.8715	80.069	61.3558	50.8612	53.228	57.2155	34.2212	46.823	59.911	56.8425	42.711	69.484	62.0622
64.7728	86.0265	57.3395	86.418	65.8708	49.0573	52.116	59.0968	32.1352	47.1855	61.1912	56.2685	43.6185	71.859	62.5883
67.9963	92.89	58.8207	83.144	60.6442	47.6623	49.625	58.426	30.269	47.3995	63.0845	54.9765	47.469	71.024	61.6015
65.6623	89.4698	59.5265	82.116	61.556	46.0052	56.37	58.797	33.1315	47.3285	64.4928	57.4805	45.8858	69.351	60.7368
66.892	90.2965	60.5655	82.139	63.8787	47.3627	50.282	56.6067	30.4853	47.0905	59.2542	58.9363	45.5478	68.959	59.629
67.753	93.1025	61.7968	82.854	61.666	47.9325	54.908	56.3578	33.5883	47.0453	63.3805	57.0722	47.907	74.641	62.4657
65.7592	93.8667	60.065	78.989	60.0048	48.346	51.1	58.7478	31.06	47.3945	62.3663	56.272	47.218	72.594	62.614
64.7455	91.8025	59.9753	86.771	64.9107	51.548	50.067	58.531	31.5455	47.37	65.7938	57.5722	46.0962	77.343	60.6345
65.3852	87.4843	59.4748	83.366	64.0282	50.4532	58.804	61.2987	33.1902	47.6373	64.6165	59.1223	45.7315	73.75	60.5845
70.0392	92.1038	58.3278	87.5	62.188	51.0052	53.127	58.1797	31.6698	47.8225	63.1853	58.9682	47.805	75.287	62.5132
65.5962	89.611	59.1575	87.096	61.8745	51.7995	58.785	61.0767	34.648	48.216	66.899	56.906	48.0403	73.629	59.289
64.6915	89.5265	63.714	83.09	61.974	53.4778	53.554	59.9525	34.1095	48.0853	62.3428	56.9382	52.6815	75.233	61.2685
67.8528	91.9062	61.142	80.283	62.5418	51.581	54.476	57.9963	37.2058	47.4933	60.7107	58.1377	47.6337	69.642	61.9785
69.9537	89.5263	61.9015	81.334	62.9885	52.1415	52.948	61.4323	31.3445	47.6205	59.9228	58.1788	47.1168	71.442	62.9393
67.7127	88.3945	60.075	85.98	60.9002	50.1538	59.224	59.6337	32.1487	47.2713	63.5592	58.1275	51.7407	68.77	66.921
69.1792	88.3648	58.3935	77.449	66.0037	51.4303	53.109	62.845	34.0883	46.4742	62.9615	58.1465	50.189	69.631	62.2575
66.7415	87.4963	60.1355	83.934	65.4015	50.0155	55.471	61.824	32.4222	46.992	64.3363	58.799	50.7365	74.65	61
66.4048	90.2535	63.013	86.261	65.3435	50.895	53.635	60.9875	31.9202	47.2167	62.862	56.6578	48.8073	74.473	63.4442
64.784	89.6238	62.9123	83.665	62.71	50.2193	55.28	59.8405	32.3365	47.2323	64.6502	54.2765	52.673	75.177	62.963
73.2605	89.8995	61.3315	94.289	62.4958	53.7268	56.494	60.604	30.6695	47.9868	65.2177	57.6093	56.3143	69.165	62.1703
74.2802	97.6587	65.4788	91.374	61.3207	49.0102	61.292	61.5998	33.7893	48.4453	64.6135	58.035	49.402	76.82	63.452
73.0973	93.4783	64.6472	85.453	65.1465	52.5652	54.805	60.636	35.9258	48.149	64.5233	53.0095	52.511	65.924	68.0752
66.8607	91.154	64.9502	88.57	63.265	51.3533	58.546	62.238	35.2238	48.7478	66.2067	63.6797	50.2505	72.87	65.652
70.378	95.1508	60.0752	86.692	63.2347	53.118	56.111	60.6647	34.828	49.2745	67.1243	58.593	50.9517	75.601	65.4535
73.2325	90.413	60.5622	84.466	63.7537	52.2127	50.495	64.2908	32.6373	48.9012	66.5132	57.0583	50.7025	73.472	63.1215
71.2332	94.5078	61.5035	84.475	65.703	56.372	61.151	60.6485	29.7475	48.2737	68.4553	59.7865	54.2295	82.146	61.9845
70.3037	95.4237	63.124	85.553	66.2975	54.936	58.432	64.3992	34.809	48.0472	61.619	57.5767	49.7465	78.326	64.4193
71.2613	90.0387	62.4213	83.251	61.4898	51.4973	59.05	63.056	34.728	47.941	65.6785	57.81	52.4412	74.012	65.521
68.5487	87.646	59.0232	79.45	63.1313	50.9612	55.092	63.2467	32.216	47.2373	62.6547	56.2953	52.1857	66.373	63.9515
72.8552	87.564	62.2788	76.941	64.2955	54.9255	57.597	58.9062	30.5162	46.885	63.868	57.7668	55.497	70.054	66.216
70.7505	88.1697	60.9667	83.656	64.7433	58.2085	58.682	63.1557	32.7837	47.1075	61.3807	57.0905	54.6365	74.578	61.7233
68.7583	88.4255	60.3092	85.545	66.5062	49.6748	56.294	59.7627	33.4913	46.96	67.4303	58.336	55.1277	67.651	66.5443
69.517	90.4603	65.5132	80.572	64.8498	52.1422	58.834	64.5705	34.3675	46.8907	69.3607	56.465	54.1385	73.699	63.837
77.5923	93.0705	67.4245	92.711	66.2507	59.3118	59.738	66.3582	34.4517	47.8215	66.329	60.1223	54.5805	74.613	65.0422
71.5655	88.9772	62.1833	81.475	66.6098	54.9567	56.365	61.6905	36.073	47.8585	67.942	57.8473	54.1157	76.503	66.1775
73.534	88.3355	65.4795	83.367	63.5265	53.7465	64.08	64.2957	34.8635	47.843	68.652	59.8483	52.9045	73.661	69.829
71.5245	96.886	61.5498	88.515	65.014	54.7593	56.632	62.6063	33.549	48.6268	64.2857	63.2627	53.6703	71.277	63.9718
74.6792	95.7657	63.048	89.776	67.9417	56.7605	57.654	61.2122	30.3023	49.6675	70.683	59.5483	57.9688	79.61	69.4785
78.0168	105.601	67.1658	88.49	65.7262	57.3605	55.385	66.421	30.1325	50.544	69.737	58.8062	58.1698	81.005	67.1552
73.9008	91.2075	72.6925	92.95	67.3725	52.9877	64.387	66.538	34.7608	49.9233	74.039	61.8573	55.6215	84.038	62.3995
75.8033	97.1607	59.475	90.07	65.7973	54.352	59.806	64.722	36.1373	48.989	67.1273	59.2965	60.2037	77.661	67.3245
77.2825	90.9495	64.1015	85.859	65.1017	54.2623	58.691	66.8967	35.2058	48.6685	68.1325	59.6437	57.4975	68.144	64.1538
76.0205	90.9073	61.49	100.384	62.511	59.629	58.837	61.9008	35.7122	49.0078	65.848	60.0487	55.7283	76.157	62.73
74.4387	99.3227	61.439	86.397	68.7177	56.852	54.757	61.1015	31.8122	48.7195	71.2285	55.864	58.366	74.676	69.7133
74.757	98.437	65.8217	93.918	62.8805	61.8207	56.266	62.35	33.64	50.7062	70.95	59.1225	53.3028	87.691	66.9567
75.9822	96.7488	67.4455	88.889	63.9263	57.802	66.727	64.8097	32.8777	51.1287	70.4195	65.4158	57.8668	78.065	65.4707
78.0495	98.8868	61.8503	100.758	66.4013	56.3475	63.924	67.5627	35.3957	49.527	69.5408	59.3263	58.3635	79.779	64.9998
80.9125	100	69.6945	96.845	66.1688	60.9303	63.998	61.4282	40.9642	50.8495	67.707	58.2433	59.9405	83.822	65.4565
81.0555	97.372	72.9267	84.05	71.0337	55.7475	58.701	68.5115	33.4783	51.261	71.9163	59.4188	56.5147	71.39	65.3275
83.5973	94.6158	70.1077	97.713	70.7165	54.061	56.709	68.3978	38.2263	50.8375	74.1917	53.8935	57.533	76.557	67.7747
71.082	99.8995	73.485	98.611	69.553	55.7055	45.627	62.95	31.9495	50.6125	74.7362	59.0892	64.8123	78.165	61.12
81.5285	106.43	73.0895	98.24	72.945	62.0992	71.008	65.0968	32.1133	50.838	77.774	61.6115	60.5925	82.138	62.3792
90.2853	107.356	68.169	104.2	66.425	59.0435	61.833	71.2013	30.2342	52.1108	83.0028	64.848	64.0625	86.555	60.0037
83.1025	108.19	69.755	100.071	76.5348	57.79	68.985	64.3815	34.656	52.1912	87.8102	63.0472	61.887	75.268	63.5745
80.8365	110.269	66.8432	92.726	72.2957	62.3885	60.116	64.7725	37.7238	51.6433	77.307	65.9043	56.0632	90.098	64.6352
86.06	104.289	72.9657	97.438	72.644	63.715	66.083	69.0528	37.5632	52.4143	78.3028	61.7677	63.1133	88.04	69.2232
77.0383	104.202	74.0355	105.985	66.722	61.0842	69.126	76.1495	36.9605	54.1728	78.463	60.3438	65.86	91.048	62.17
93.9665	105.748	70.2922	98.148	77.3125	59.8053	61.636	67.992	33.2933	55.5228	86.418	59.1562	62.7713	94.156	69.406
83.9368	130.5	73.2105	115.827	76.8988	59.2245	63.327	66.0115	32.7677	56.403	97.334	66.3222	66.8277	86.355	67.987
95.6557	111.874	65.5023	100.563	75.0855	62.5003	69.144	68.4267	31.2623	55.6205	82.4845	61.906	53.2807	85.08	60.798
86.6575	100.472	70.7885	93.607	79.3893	60.896	86.554	72.1112	33.4828	54.796	84.9527	65.0247	66.6508	92.829	70.4105
90.2645	115.013	69.2095	107.383	64.7695	61.61	59.73	66.5367	31.8047	56.4185	99.07	56.4828	67.7505	76.541	68.3155
90.0113	111.526	78.6808	112.592	67.7875	65.2278	60.201	63.839	36.4327	56.5628	91.6335	59.9095	79.4025	102.927	69.971
96.1355	102.478	64.932	114.746	68.8358	64.009	69.485	70.582	38.9622	55.0303	90.0178	62.805	65.0515	93.93	76.4585
100.581	116.177	76.63	118.035	72.4543	69.3965	76.172	82.8558	41.3708	55.52	107.68	66.5482	63.5245	107.367	77.2305
98.0215	116.376	73.7788	112.121	85.7458	72.518	77.985	71.9183	36.0835	56.5022	93.0348	67.064	65.6535	94.321	68.848
93.2802	123.63	73.6827	113.056	70.7215	61.4267	47.141	71.5165	36.1857	58.1335	96.1255	69.1	61.181	85.478	65.9207
92.6185	124.303	73.0913	127.431	78.2695	59.562	60.132	60.435	39.907	57.8828	95.3383	57.5112	64.6857	90.486	69.4285
91.8955	127.626	66.5365	131.37	74.1615	57.0827	64.634	76.8833	41.2497	58.3252	94.1317	57.5695	71.9663	102.599	68.7122
89.612	130.196	71.1235	118.75	73.132	66.6287	69.6	68.5925	37.945	60.142	114.765	59.2848	76.101	91.686	58.7
107.785	137.861	84.2048	144.56	79.0245	66.8137	76.05	60.3088	37.283	59.714	102.486	79.7215	69.252	123.735	70.9605
102.215	117.969	86.7355	119.114	73.8828	55.869	65.068	58.5508	25.1633	62.4288	108.803	65.3612	77.7338	101.001	76.2005
97.349	144.445	76.2373	105.483	100	71.2558	82.341	73.938	40.8235	65.866	145.387	55.499	70.584	103.151	67.1735
101.511	129.429	80.1645	139.966	85.48	76.3912	71.812	74.843	38.5395	65.2037	101.721	76.2043	64.4795	119.273	79.1038
112.324	136.022	95.1275	140.764	66.5858	73.0138	80.318	64.168	44.8927	63.1332	113.381	53.2762	75.4663	113.249	65.9052
135.944	157.464	60.0003	159.004	90.4605	72.8365	60.506	69.021	48.7475	62.8768	115.787	50.6692	89.3185	129.82	73.7848
113.083	151.401	85.4785	155.686	68.0122	89.4183	83.721	81.7892	49.31	65.844	99.4455	69.8213	85.425	103.733	82.9207
120.178	149.954	96.9975	148.991	86.5943	85.268	76.457	85.1685	51.962	67.8768	120.357	76.0072	67.7933	105.985	50.747
128.837	159.231	93.2998	156.313	76.8	68.4278	87.828	68.5555	33.5055	71.0687	152.736	73.7193	65.8067	143.02	104.332
96.328	150	81.0272	238.679	100.891	75.5258	66.886	121.54	49.2623	72.3888	112.01	74.3637	72.288	111.641	87.58
145.874	158.459	74.345	158.299	74.2438	116.427	87.385	82.8252	62.8362	66.2985	149.308	69.9737	62.8745	136.636	90
97.8512	146.737	98.9688	113.518	67.181	66.8805	87.371	72.5375	56.752	61.3783	137.64	43.9898	112.727	126.201	67.4548
132.718	122.528	68.581	130.588	78.0465	70.9005	68.233	91.9472	25.407	60.5727	114.891	59.5175	86.9135	113.43	68.3582
142.244	140.044	78.3948	132.53	99.8877	74.8798	76.445	67.9112	31.226	62.6748	123.611	61.312	77.6112	86.634	80.955
112.089	174.811	74.9425	149.446	78.6933	86.4778	74.008	74.2355	31.0048	69.0037	135.59	54.684	74.6232	129.594	62.756
137.5	171.144	107.289	185.714	90.9878	73.1723	94.086	75.072	36.3843	73.1702	153.582	73.1077	88.3372	140.827	69.6695
126.486	188.177	89.695	175.305	96.053	89.5705	90.885	112.695	31.0703	72.0867	145.477	22.1875	75.6612	118.575	66.7712
132.765	168.433	85.8397	177.039	72.0465	69.789	97.15	87.794	54.1788	68.3247	180.137	67.9183	87.6008	93.028	68.4155
175.434	189.149	75.7242	169.818	90.272	92.3812	105.419	76.827	32.7728	68.7013	201.423	52.6613	85.6617	133.417	67.794
140.189	132.736	133.808	174.442	128.933	91.0075	67.82	98.1607	-0.8475	75.8708	162.828	52.381	85.3102	105.122	87.5373
182.813	160.846	91.966	181.04	130.494	94.9475	75.649	60.5945	52.8432	84.9248	175.673	59.1095	71.302	171.148	88.2302
209.615	151.013	101.947	202.658	101.79	79.7572	102.597	80.0312	41.133	84.6278	187.989	55.292	107.781	151.568	124.386
137.015	237.855	87.6702	234.021	114.362	97.1243	112.34	74.8007	57.1052	78.8037	173.043	56.1075	67.3448	134.737	112.241
137.943	174.601	86.1513	299.459	99.596	87.6015	67.302	88.3782	88.6178	82.923	128.244	70.098	117.493	239.286	59.8837
155.613	176.07	89.4357	244.898	113.413	72.3992	79.703	58.644	30.2888	85.2493	138.555	62.7313	87.2045	116.12	67.5058
172.704	168.02	116.132	156.417	98.3768	84.2645	72.581	74.141	53.1412	83.9862	257.614	65.7535	117.097	104.261	74.5122
246.799	187.717	84.2855	205.166	100.069	71.2665	100.865	79.0035	99.7163	85.8312	195.248	93.925	88.7933	154.839	80.3872
192.259	191.054	73.7825	1123.91	113.995	96.1535	144.279	94.1315	50.5935	87.1598	232.71	72.7482	111.426	103.9	67.433
290.398	159.256	92.3333	205.538	113.061	129.53	77.947	94.7763	64.6612	84.9248	299.816	52.027	104.194	139.748	66.5282
190.141	223.938	97.4382	245.946	180.143	96.1437	123	86.8423	40.184	89.9685	251.62	59.2047	282.865	154.762	81.6748
262.391	212.14	101.182	194.964	173.266	108.472	111.94	107.425	52.9263	98.7728	337.31	71.212	103.376	214.884	91.5307
206.514	280.307	66.889	210.638	92.7798	186.135	28.479	87.6215	86.4753	99.4303	433.928	66.3462	76.7302	205.936	85.484
103.757	176.15	118.353	188.596	156.411	109.006	66.047	90.5373	143.985	95.1235	145.846	-16.4285	144.506	125.896	39.644
171.245	194.208	58.495	329.412	88.0717	167.01	113.656	84.6385	52.948	47.5662	276.712	129.21	130.167	114.381	60.8698

## Sheet: adult male
SEM1720	SEM1265	SEM1268	SEM873	SEM925						a
-148.008	403.125	-920	-135.804	-74.187
-1031.25	113.596	-1241.13	-124.671	-613.71
814.473	14.1175	948.572	-123.919	-623.913
800.404	81.8962	-283.854	-146.451	194.444
1480.56	-197.297	569.01	-267.6	584.375
-805.319	27.3807	-227.869	-208.733	-357.812
-211.35	63.1942	-470.896	-4492.86	-45.4405
4556.82	-220.833	-1245	-335.667	-55.4435
1041.67	72.2892	459.226	651.087	533.784
1002	143.75	859.091	-252.857	132.372
-2209.78	-5.3765	8956.25	-152.874	-775
984.375	-53.4883	-845.588	907.758	178.571
564.244	-95.5127	218.842	993.383	-350
1692.86	1.033	389.286	-366.406	-138.306
456.378	-0.1775	393.75	-709.285	76.869
-800	32.0215	367.056	159.475	71.1538
309.938	12.653	141.722	177.404	6.96
109.096	20.2982	87.355	118.95	74.6165
135.866	19.13	78.7477	84.157	-2.21125
93.5088	16.4542	60.0513	65.3882	20.0108
63.9985	5.651	65.3347	45.1878	29.497
50.1755	10.2767	40.4635	28.7428	24.4073
42.394	6.1945	34.3885	34.214	22.1732
39.705	1.54025	32.4382	23.4105	10.3978
34.8047	5.25	25.401	24.2755	3.1525
24.449	4.9515	20.02	17.6855	9.3285
20.0993	2.8775	20.714	18.3015	12.168
17.089	0.66575	12.9192	13.8195	9.905
19.246	6.258	11.91	10.9983	7.94175
18.2722	3.78475	10.7195	7.79225	11.0645
14.345	3.4775	10.3157	11.6745	6.79325
14.7097	5.0605	11.5228	10.5872	7.07575
14.3335	4.27925	9.0105	7.79325	7.80125
13.19	4.56625	8.811	10.4672	6.53025
12.64	3.40875	9.8285	8.601	7.14075
11.0955	3.565	8.5045	7.25575	5.7275
10.3625	4.272	9.604	7.79425	5.669
11.5092	2.8765	7.88975	6.608	7.65925
9.94575	4.13375	8.69875	5.13975	5.48
9.4505	3.36625	6.70775	6.499	4.71175
9.66075	3.05975	7.87525	4.6925	5.89525
9.64875	2.74625	7.43475	6.4065	4.73675
9.7355	4.8405	6.20625	6.34725	4.72625
7.569	2.501	6.87675	5.07675	4.80925
9.456	3.9885	8.3755	6.15	5.44825
8.603	3.546	6.7075	7.424	6.102
7.9355	3.426	6.695	4.39025	5.37125
8.697	3.273	5.282	6.844	5.1745
7.42525	3.0325	6.03625	4.50875	3.5315
7.8305	4.1885	7.64475	4.46225	4.8535
8.7185	2.9125	6.7795	5.173	4.46025
9.0445	4.082	6.15	3.884	4.2255
7.80925	2.3015	5.704	5.484	5.79675
8.05125	2.68125	5.489	7.19925	4.659
7.297	3.147	5.62175	4.9955	5.008
6.952	1.6335	5.392	6.17775	5.2325
8.6295	3.401	5.6405	3.6075	5.58675
7.16075	2.83475	6.5665	4.747	4.95025
8.54125	2.5155	6.27375	4.5495	4.60525
7.1895	3.77975	5.57075	5.0435	4.4255
6.26825	3.97525	6.09925	4.198	5.3415
7.00675	1.97175	5.87975	5.25725	4.52075
7.4975	2.4645	5.2995	3.8425	3.8045
7.68475	3.7835	5.591	3.96975	3.95225
6.75825	2.82825	4.37475	5.3415	4.34475
6.6775	2.59625	5.942	5.161	5.17375
7.61175	2.92475	5.88625	5.517	3.80875
7.0675	2.33925	5.636	3.7175	3.20475
6.75175	3.5975	4.962	4.33	4.99575
6.6895	3.5845	5.1435	5.0035	3.6895
7.34425	2.0465	6.82925	4.10175	5.973
7.73325	2.79425	5.22825	4.509	4.7245
6.82225	3.6705	6.20475	5.049	5.194
6.73725	1.982	6.41175	3.7575	4.61275
7.554	2.99025	6.42625	4.77125	4.55025
7.45675	2.464	4.4075	2.79	4.73775
6.12025	3.51725	5.804	4.137	5.71475
6.0775	2.129	5.26225	4.19375	4.81
7.351	2.60475	4.70375	4.20125	5.00825
5.534	3.39975	6.06775	4.28275	5.374
7.34675	3.07525	6.723	4.78025	6.218
7.854	3.5215	5.34375	4.63075	6.57675
7.85225	2.132	6.2645	4.24375	6.386
8.247	2.08925	6.43275	5.25275	5.59975
7.4905	2.73025	6.78575	4.44625	5.01825
8.755	3.89575	5.6205	5.91225	4.9725
7.19475	3.1655	6.12975	4.2075	6.633
7.61575	3.1085	6.1795	4.7875	6.63575
6.71375	4.18825	5.46925	4.24225	6.69275
7.87675	3.59375	7.145	4.6585	6.1035
7.0695	5.0545	6.607	6.107	7.5675
7.76175	4.36975	8.12725	6.436	7.28325
8.16475	3.536	6.79075	6.53275	6.88475
8.0805	6.14625	7.76675	6.054	8.9085
8.16075	5.16675	7.67775	6.262	7.70775
8.60625	3.5975	8.17675	6.80575	7.473
8.01875	5.15025	8.41025	6.0925	8.30375
8.278	5.66225	10.3023	8.421	7.541
8.74775	5.12625	7.46625	6.1975	7.5085
7.86175	4.22825	8.978	7.2175	8.801
7.9105	5.03875	8.6395	7.24375	8.97675
6.89175	6.15725	7.41025	7.78625	7.57125
9.66825	4.77525	9.4185	9.18075	8.23225
7.64375	5.7125	8.5745	8.55075	8.429
9.25125	6.758	9.8825	8.943	8.47925
9.2755	6.58125	8.38275	8.0215	9.198
8.89725	7.3255	10.1728	9.0815	9.01525
9.09025	6.75725	9.895	9.57575	10.0785
7.57925	7.2635	10.7975	9.81025	8.86775
9.02025	6.89425	9.829	9.715	9.00675
9.73325	7.9245	11.228	11.2	9.74975
9.61375	8.53325	9.5665	9.4215	10.04
9.73	7.50975	9.37825	11.2348	10.6175
9.15025	8.098	10.2707	11.0612	11.487
10.098	8.4095	10.9488	10.4608	11.255
9.8485	10.5988	10.8102	11.5533	11.2752
7.923	10.3417	10.3652	12.4215	10.44
10.9678	10.028	11.2342	12.221	11.8685
11.3607	10.6297	11.3628	13.1687	11.2652
10.5075	11.0113	11.965	12.036	12.7718
10.4735	13.258	11.8727	12.5625	11.1405
11.6617	12.3963	11.9618	13.6822	10.9575
12.981	12.7698	12.5382	15.2215	12.5075
11.2182	12.2005	11.6997	14.793	12.14
11.847	14.0705	13.2178	13.4887	13.596
11.9215	15.076	12.2108	15.157	13.9243
10.782	13.7553	14.1813	15.5265	13.0265
10.3335	15.5288	12.8537	15.1408	12.1608
12.218	15.255	13.5343	15.2342	11.363
11.7357	16.0065	13.1677	15.6137	14.0657
12.4525	14.922	13.6035	17.3605	12.7575
12.2335	16.2623	16.2782	15.9105	12.841
12.2197	16.8253	13.7532	16.367	15.0005
13.68	16.7555	15.05	17.2613	12.8358
13.254	18.384	13.7432	16.637	12.6915
13.019	18.3182	15.183	18.901	13.3255
12.617	16.5242	14.62	15.2565	14.6242
13.063	17.937	15.219	15.864	14.797
12.9688	17.9447	17.1543	16.5293	14.9725
15.682	16.4695	15.0648	16.574	13.9337
15.6632	19.6835	14.9243	18.1597	15.6195
14.5125	18.402	15.1367	16.6002	14.0985
12.48	17.7123	15.8588	18.7778	13.6883
12.9292	18.5525	14.88	18.033	15.043
12.7285	18.5835	14.0698	16.5275	14.6922
12.6315	18.4975	14.3775	18.0282	14.2355
10.419	17.3085	12.6632	15.9825	13.5732
10.8368	16.3828	12.8385	14.1762	12.7152
12.5935	18.0757	14.7415	17.1393	13.684
10.7978	16.738	13.9945	15.049	13.9615
12.6333	18.3335	16.036	16.078	15.5475
12.6442	19.2435	14.5995	16.6035	15.5638
13.2707	18.2492	15.0717	15.8703	15.7345
13.528	18.561	16.0445	16.792	14.986
12.343	18.5248	16.396	17.1887	14.7005
13.637	17.2587	16.1865	17.5755	15.891
13.314	18.2095	15.353	17.3208	15.1875
11.5947	18.8302	15.6728	17.619	15.2483
13.3125	18.0287	16.4513	17.8072	15.501
12.844	18.6367	15.64	17.4818	14.8227
12.958	19.0615	15.8038	16.7885	17.4778
13.6545	20.139	16.2772	17.688	15.3477
13.894	19.492	15.1165	17.2203	15.612
12.5102	17.614	16.439	17.9952	18.002
15.7685	19.0035	17.2613	18.3102	16.4183
15.0028	19.3583	17.497	18.031	17.9872
14.6583	19.356	17.0925	19.335	16.9058
14.2538	19.2505	14.9467	18.4183	17.1575
14.2543	19.8248	17.2948	17.869	16.5658
15.4735	19.3818	17.2447	17.7527	17.452
14.1905	18.6172	15.7188	17.863	18.7157
13.6705	18.7473	16.1575	19.614	17.2735
14.1207	18.898	17.392	20.1495	18.0375
13.884	18.2168	16.176	19.6225	18.5607
14.7175	19.234	15.8965	19.9363	18.0673
13.875	18.814	16.7613	18.4445	18.5343
14.4637	19.209	17.127	17.933	19.5385
13.9462	20.1898	17.5358	18.1358	18.832
14.8285	18.8947	18.0177	19.1045	18.1242
13.9823	18.9597	17.5575	19.6962	20.2948
15.0307	20.0502	17.1653	19.051	19.8233
15.593	20.2895	18.6932	18.555	20.2082
14.7063	19.615	16.8925	21.3287	20.9868
14.6523	19.0033	18.4093	18.6403	20.129
15.618	18.7395	17.3435	18.8885	20.57
13.8733	19.7967	17.703	19.9992	20.479
14.1167	18.5978	17.5993	19.6445	21.3422
14.3155	20.04	17.0643	20.2785	21.5113
13.5552	20.3362	16.6435	19.3875	21.1722
12.8675	20.1405	15.5602	17.9365	19.9818
12.391	20.0252	15.2215	17.5725	20.263
11.761	19.419	15.1315	17.7395	19.2557
11.6412	20.019	15.1632	18.5888	19.4872
11.4565	19.9838	15.133	17.4835	19.7895
11.6318	19.905	14.8585	18.4752	20.1318
11.7445	20.0347	14.7918	17.8365	20.495
12.2965	19.945	15.966	18.533	20.5452
12.6997	20.407	15.4857	18.4657	20.3735
12.811	20.581	16.0907	19.1315	21.0087
12.9975	20.2948	16.1968	19.4615	20.4
13.4965	20.4292	17.5	19.6988	21.399
12.4072	20.631	16.584	19.0955	21.524
13.3742	21.5655	17.401	19.9653	21.266
12.774	20.4548	17.3682	20.1275	21.3248
13.546	20.579	16.572	20.661	21.6325
13.5817	21.3685	17.021	19.6255	22.7585
14.1113	20.8947	16.7825	20.0117	22.2697
14.0885	22.1635	18.2795	21.272	22.221
13.7212	21.4215	18.483	21.8298	21.8307
13.9005	21.3905	18.0413	20.6367	21.365
14.5523	21.2692	18.9205	20.7052	22.3738
14.7253	21.2677	18.5622	22.3337	23.5467
14.6212	22.0335	19.5068	21.8448	23.4625
15.4757	22.3685	19.5192	22.609	24.1665
15.7733	21.4645	19.9345	22.3972	24.4108
16.9995	22.1558	20.0308	22.822	24.1062
17.773	20.8508	19.4782	22.1687	24.4413
16.8	22.0332	21.0428	22.9185	25.0368
17.67	22.5368	20.4743	23.7772	24.1247
19.044	20.9335	21.9202	23.245	24.675
19.5645	23.6092	21.2362	23.5972	24.6335
19.022	22.1005	23.0892	24.9627	23.2255
20.3592	23.665	23.6758	24.156	25.9123
20.1197	23.327	22.1762	25.769	24.373
19.3457	24.0195	20.8667	26.1025	23.7945
22.0383	24.4775	22.6935	25.6015	24.3837
21.3218	24.3367	23.6487	26.1032	26.8917
20.5463	24.0763	23.3352	24.648	25.2948
20.874	22.2035	23.8105	26.9405	27.1935
20.8685	25.5425	25.6182	25.6385	27.7853
21.9155	23.9642	24.3265	24.692	27.327
21.3163	24.7177	25.5523	27.8083	25.748
20.6822	23.9215	25.4975	25.103	26.5867
13.5627	23.3725	16.004	21.5927	24.2192
12.4292	22.9402	16.0025	19.7365	22.2735
17.2005	23.1275	19.9935	23.1782	24.7308
22.9187	23.5825	25.899	27.985	26.1998
22.312	24.575	23.6035	28.787	25.312
22.8652	22.3897	26.746	29.088	24.4737
24.137	25.6743	25.6187	28.7222	28.5293
21.692	23.785	27.2333	29.189	27.877
25.8803	25.7825	26.4683	28.7138	24.6205
21.6333	23.8382	26.2613	28.5128	27.1457
23.8027	24.932	27.2125	30.0177	27.4725
26.3905	24.9498	26.9737	29.1232	28.622
23.266	24.9473	26.9327	28.5945	26.6985
23.3388	24.1165	26.5312	30.2402	28.2995
25.1085	24.0233	28.0807	27.3555	26.2405
23.6848	25.731	29.3223	28.826	27.153
25.1645	25.3448	26.0323	28.1705	28.0615
23.4022	25.0057	26.7497	27.1962	27.0188
24.7338	25.6438	28.7978	30.6585	27.466
25.6258	24.0565	27.2688	30.0143	26.875
24.8843	25.6975	25.5508	31.7385	28.4625
22.9088	26.2075	29.8585	31.1805	25.3027
22.3173	25.7625	31.08	29.6603	28.2495
23.361	23.8747	25.7943	29.6187	29.9078
25.1495	26.2838	28.4597	29.1655	27.219
26.9417	25.429	29.4875	33.0057	25.526
24.9707	28.4348	29.3882	30.1683	28.812
28.177	26.576	30.1655	32.0877	32.483
24.887	25.4833	27.8765	30.206	27.194
25.3352	29.139	31.1928	34.2112	26.0167
27.577	24.614	28.511	33.59	31.7215
27.4007	24.079	31.5385	34.5985	28.2025
24.563	24.6095	27.814	30.1097	26.5933
28.132	27.7625	30.5695	34.699	29.7345
25.3712	23.6253	28.1713	34.837	26.865
31.0182	25.7545	30.7172	33.0243	25.8107
28.9303	26.524	30.9198	28.6487	22.825
30.2125	29.2925	31.445	31.7312	30.6148
30.7067	25.8502	31.5293	32.5252	28.2115
28.838	27.0545	30.8807	33.4835	27.403
29.2653	25.166	29.5465	32.1617	27.51
23.6157	26.006	25.6532	32.6125	26.8865
28.2347	29.1505	26.5577	32.433	29.8575
27.2218	24.7342	25.9965	30.544	29.3695
27.4608	25.8122	31.9642	33.4967	29.4625
29.2595	29.7432	32.397	34.3608	28.9945
28.0005	24.5852	32.3873	31.4737	28.2855
31.0678	28.28	31.1058	36.6593	29.3287
33.4495	26.7963	33.9588	35.6595	27.419
33.8937	28.5995	34.8415	39.2377	30.7165
31.6842	27.1445	36.7657	34.0072	31.1818
29.7365	26.1382	33.402	34.009	30.4557
33.7032	24.2383	34.969	38.3967	28.6273
36.7595	25.7617	35.7022	36.375	30.0985
37.6585	25.692	35.3518	35.6093	30.795
29.478	28.0495	30.2658	35.275	30.854
28.8405	27.317	29.726	31.4688	28.878
31.412	28.848	29.1923	36.1305	29.2308
27.659	29.1337	30.0643	33.6482	28.9685
30.7452	26.8433	29.51	31.006	29.1235
30.7385	26.7402	32.219	34.891	32.8528
30.6672	29.3275	33.5405	33.1165	34.4925
33.0767	28.8765	28.6492	32.9892	32.5235
31.2828	29.4417	32.149	39.7142	30.813
35.1405	27.289	32.4072	37.6842	32.2235
36.7493	30.3403	34.7305	39.3543	30.531
38.1692	27.4413	37.3147	43.1052	36.475
37.1615	30.7195	37.1112	42.916	30.3858
33.716	28.8075	34.448	40.1388	36.0635
35.226	33.9045	37.2052	34.2822	36.1842
37.4323	28.9372	38.3297	35.2665	29.583
37.9	31.8855	38.3503	39.2047	34.3435
42.7995	29.9465	41.2225	43.5222	32.2775
38.704	30.4688	36.2747	39.183	30.171
40.2605	30.9705	40.719	41.819	32.364
48.9823	25.2375	42.4958	40.2355	30.758
41.3705	32.1395	37.405	41.8182	33.571
45.2537	29.0523	41.852	48.4353	34.443
46.516	32.2762	49.8792	52.3623	36.4625
47.6478	32.71	52.4147	47.3743	39.1455
45.5115	34.812	49.512	55.31	42.9205
56.6178	33.3013	57.657	54.6272	40.6912
43.1895	36.8453	46.2925	49.1093	39.5558
49.0063	29.9997	42.2845	40.452	29.8667
53.348	24.2085	50.0588	53.6608	43.7897
57.175	36.1833	51.8038	46.588	32.2537
53.2205	35.3152	55.1478	60.729	28.6702
63.3985	28.476	61.325	55.7452	40.0177
56.834	31.935	51.2415	59.7082	41.4002
59.6703	31.556	54.762	64.9488	43.4335
64.5198	37.9718	61.495	59.6037	48.0887
70.8715	28.555	53.5615	58.2428	44.4708
71.9758	28.1517	56.008	66.1312	40.2698
52.3428	36.137	66.656	62.7963	42.0345
62.597	40.4423	75.667	79.2827	37.8017
76.1988	38.8147	58.9415	62.2755	40.9948
76.596	33.7172	67.2428	71.9677	51.4835
76.6817	40.2308	69.772	89.6715	54.884
91.7352	32.039	84.7892	83.9285	46.0528
96.8812	37.317	75.5627	64.2857	29.1605
94.4695	26.2177	80.75	75.691	49.462
109.887	35.0705	87.1635	94.7368	48.0172
98.1755	39.8272	95.4963	88.9723	36.0637
107.719	48.2118	89.9105	97.0913	63.8687
141.861	19.457	98.478	92.783	29.5815
101.138	45.4395	141.299	100.222	19.186
114.537	35.549	102.429	128.924	43.8008
117.647	3.34575	81.9868	100.506	52.423
134.08	37.835	107.645	146.792	38.2493
96.112	49.7265	90.0657	89.3875	64.018
90.649	32.687	85.806	74.25	46.204
126.25	36.076	72.427	94.5565	57.612
144.578	33.0812	107.745	84.186	52.5935
122.624	34.4098	146.358	95.3808	41.3952
128.766	27.1148	114.867	121.739	60.9633
149.077	43.606	109.228	124.538	48.0177
140.447	4.98725	149.18	161.726	58.0555
227.857	51.894	126.986	225.368	42.2283
162.626	48.4607	148.197	108.311	64.0665
180.259	37.6365	197.352	130.763	58.0027
273.068	46.3918	126.738	218.31	59.1795
180.488	90.7712	141.03	162.019	90.5252
236.224	42.0228	248.333	280.085	100.169
174.407	55.1752	154.923	190.252	108.886
255.05	45.7088	152.885	192.835	88.3042
211.667	59.5042	183.236	119.355	90.8217
202.246	54.7912	123.819	322.632	81.297
447.794	71.8595	169.763	198.469	90.948
270.482	55.7537	218.125	278.871	68.3063
208.96	65.244	128.406	193.72	84.6153
483.981	37.8855	227.185	164.081	110.116
198.327	60.201	198.099	227.95	52.6

## Sheet: penultimate female
SEM1204	SEM1207	SEM1171
-177.922	62.7362	-53.025
-1203.85	-1512.5	-57.8815
-202.734	10.8972	-121.569
-16.1185	18.8173	-461.275
-153.302	475	-205.519
200.885	55.303	-105.307
-104.013	-1200	-156.986
219.737	-667.308	-315.574
-166.071	71.6667	597.297
842.391	-45.8955	-419.197
188.58	90.625	-1611.54
220.263	37.059	1265
566.667	27.6315	254.167
296.25	44.1668	902.174
128.977	-27.3382	-503
30.9602	-258.75	819.565
80.3628	30.851	105.511
63.259	14.091	84.038
54.052	2.22225	77.9488
20.8407	16.71	45.4235
28.5648	13.6037	35.549
17.0565	18.3803	30.0263
10.51	7.075	26.6062
16.9713	-0.94575	16.44
10.5938	13.5742	13.7093
9.05	9.99625	12.058
5.37925	8.177	11.0427
6.43925	11.8955	11.811
5.35575	5.21525	5.54775
7.0995	6.855	11.7165
1.77125	4.33975	7.8425
4.6845	4.58975	6.1025
4.891	8.985	6.2895
5.34275	7.56975	8.48375
3.835	10.1493	6.87275
3.01275	5.18675	5.78675
1.409	7.4195	7.00825
1.456	5.44825	5.41175
4.29725	5.01675	5.227
3.6035	5.5815	6.691
3.54	4.57675	6.075
3.435	3.33925	5.197
3.34	4.744	5.49425
3.55575	3.47825	5.51125
4.33975	5.1015	3.5845
2.5965	2.6895	4.28375
3.3605	4.2925	5.6625
2.7	3.52275	4.38875
4.19275	0.54675	4.716
2.61525	4.45875	4.0555
2.23975	4.96075	3.61125
3.50025	4.37425	3.31775
2.5495	2.474	3.03775
2.27325	5.25725	4.165
3.5165	3.228	3.84475
3.9	3.032	2.46425
3.4025	3.76875	3.30925
2.588	4.86325	3.557
2.0245	3.71025	4.0765
1.19125	3.8395	2.1825
2.12225	3.065	3.1845
2.41625	4.2015	3.29725
2.71175	3.05175	3.1225
2.3355	3.457	4.326
1.72725	3.37425	2.5865
1.99825	3.5185	3.926
1.13625	3.91525	2.43975
1.79	3.4385	3.48225
1.779	2.1675	3.985
3.224	1.885	3.05925
2.63575	3.79825	3.172
2.435	3.022	4.1715
2.0965	3.5845	3.25075
2.49125	3.28725	3.2175
2.47325	2.76425	2.609
2.364	2.6485	2.40275
1.543	3.93	2.886
1.4535	3.59525	4.5145
1.944	1.49575	3.78325
2.76625	3.72375	2.957
2.57625	3.625	2.97675
2.16425	6.10475	3.427
2.5855	4.972	5.0485
2.715	7.43175	3.9315
3.7455	7.61825	3.915
3.53275	7.20875	4.3745
2.988	9.7835	4.28025
4.05825	10.548	5.08
5.59525	10.015	5.4045
6.4005	14.1273	4.81675
7.309	14.3038	7.33
7.9975	15.5928	6.45625
8.7195	16.222	7.23575
8.22125	17.2428	6.0635
8.493	18.634	7.1045
9.2225	19.1408	7.69825
10.1177	20.5083	8.71575
9.88	23.2515	9.422
10.283	22.7422	9.112
11.224	24.248	10.0055
11.856	25.8987	9.76775
11.317	25.8238	10.8377
14.4992	27.577	11.516
11.9545	29.2185	12.5222
13.3447	29.3597	12.8945
13.669	31.873	14.4235
14.9578	31.473	14.6327
14.7605	33.6957	16.3705
15.7135	33.159	18.4215
17.072	35.075	17.9627
18.247	34.2617	19.6852
18.5948	35.4438	20.4537
17.626	39.4742	20.6095
20.1068	39.114	22.47
19.9875	35.6653	24.0265
20.875	39.3107	23.375
22.4195	38.9785	25.4835
22.823	40.2215	26.2845
23.0123	41.9303	26.9015
24.535	41.3225	26.6163
24.5502	43.7595	26.0465
26.1747	43.0358	27.7937
25.7965	43.5082	27.5975
27.598	45.7722	27.409
28.7632	44.1575	27.3858
28.33	43.8882	29.806
27.4402	44.4775	29.1975
29.4017	47.5075	29.4952
30.34	47.1388	29.944
30.2345	47.8702	29.4542
30.986	48.8732	31.9537
31.7135	49.3405	31.603
32.306	50.8717	32.7995
32.8545	49.4365	29.2895
31.9393	51.7713	31.065
33.5145	52.4703	32.2193
33.3395	50.5692	32.8158
32.439	51.6808	30.8758
32.1833	54.7858	33.9805
34.7278	56.3837	33.4768
34.4338	55.089	32.9712
35.0267	56.639	33.9185
34.128	55.423	33.414
33.9258	55.8655	32.53
33.2792	56.6532	32.8892
33.8653	56.8678	32.3817
30.7972	52.6803	29.4325
29.984	51.7955	29.5577
32.5565	56.2413	32.7707
33.6065	53.572	30.2958
33.9293	57.1425	32.4888
33.8233	55.7807	32.765
33.0375	55.103	32.7058
34.3518	57.7535	32.1788
34.245	56.4265	32.8113
34.2647	57.9805	32.0697
34.0382	55.941	33.3967
35.0795	57.152	32.1927
34.7647	56.6093	33.0682
35.6093	56.0652	31.9755
35.901	57.211	32.4453
35.6277	57.4943	32.2782
35.6572	56.3195	33.6265
36.6043	55.742	32.3045
36.7555	54.425	33.7373
36.715	56.251	30.6915
36.741	55.6095	31.7645
36.7338	55.2082	32.2385
38.274	56.9442	31.0463
36.5435	54.364	30.447
37.754	53.9353	31.6328
36.7537	52.1285	30.2795
38.313	53.0575	30.5622
37.198	53.5228	31.579
37.9205	52.278	30.626
38.1352	53.581	31.3925
38.8678	51.7175	30.5252
37.7722	50.9865	30.758
37.448	51.3495	30.104
37.3545	50.7518	29.892
38.066	50.927	30.5227
37.0228	51.8332	29.9608
39.5078	50.9558	29.9215
40.3648	50.8578	29.6605
37.9918	49.919	28.92
39.2437	49.098	28.4578
39.5397	50.086	28.3547
38.356	50.3342	29.6955
37.669	50.3257	27.7815
36.6362	49.0945	27.5165
36.6095	48.4883	27.782
35.9813	48.3865	28.1032
37.2575	49.2015	27.648
36.3967	48.18	27.1212
36.32	48.637	27.4587
36.0147	48.2695	27.7018
37.5928	48.7525	28.5323
36.8723	47.853	27.4275
37.4002	48.5797	27.002
37.3275	47.8365	27.4733
38.0112	47.9768	27.7905
37.9438	48.2218	26.4213
38.2133	47.2822	27.1985
37.348	47.0767	27.1502
38.9685	47.6262	27.594
37.9483	48.0827	27.4265
37.7677	46.299	28.0655
38.9338	46.646	27.7477
39.7347	47.1052	26.88
39.2285	46.341	27.5705
39.4162	45.4225	27.903
39.0775	45.8548	27.289
38.8278	44.8545	28.0147
39.9507	46.3173	27.089
40.0025	47.2705	27.585
39.397	45.81	26.896
39.2122	44.4607	27.909
41.0737	48.3218	28.46
41.7193	47.134	25.9402
44.598	45.9793	27.4677
42.0213	46.5468	28.4797
41.5782	45.669	28.65
43.2043	44.7707	28.1507
42.8915	45.008	25.6038
44.9843	45.401	28.9148
44.984	46.9038	27.624
45.6897	45.9235	26.7105
45.2017	44.4955	26.793
44.0448	45.1445	29.03
46.3798	45.601	30.4788
43.301	42.387	28.86
45.6568	45.4815	29.7255
45.5543	46.051	28.6498
37.3445	46.3445	27.8878
37.0917	45.5042	25.4842
42.372	45.3387	26.6112
47.324	47.7525	31.444
44.9308	46.2032	32.4958
45.2235	48.743	30.5942
46.493	44.4015	29.4743
46.4417	46.8362	28.717
44.854	46.2317	29.0315
43.961	45.6602	28.9245
45.877	45.2035	30.3085
46.3608	43.8933	29.5942
46.597	44.065	29.4237
49.0573	47.215	31.1337
45.571	45.4387	29.5008
47.5652	46.3965	28.881
48.9002	48.2152	31.811
44.951	46.1585	27.9703
46.549	44.854	33.032
49.0215	48.027	32.9515
45.2522	43.8922	28.3835
48.631	49.283	30.1077
46.904	49.915	31.5633
45.819	46.147	29.067
49.9695	48.225	29.6965
48.2032	45.5812	27.4247
48.9267	45.429	31.4097
47.9562	48.2115	30.371
46.438	46.3757	31.0502
43.2785	49.6975	32.6228
48.6683	47.4363	32.228
48.603	47.8585	32.476
48.392	49.7948	31.5845
48.2852	51.1355	31.6672
45.6305	47.9635	30.778
49.6818	50.4132	34.5468
51.4385	47.493	34.5063
48.1953	47.8765	34.702
50.1932	50.0412	29.48
47.2335	53.8083	34.2965
50.9325	47.6565	33.9215
45.7788	49.4672	32.381
47.1535	53.194	32.5355
48.357	50.3405	34.9605
46.967	55.2788	34.0335
47.7095	55.1025	34.4002
48.4228	51.7245	34.716
52.8398	49.6643	34.5745
50.9813	49.2028	36.181
44.3312	55.3828	36.6247
51.7392	50.7193	34.6895
47.4627	50.4252	37.3625
52.737	49.236	34.312
54.5142	53.0093	36.9582
46.485	52.446	36.092
46.9798	51.8468	34.116
44.8757	50.0192	34.4935
44.5063	51.2463	35.158
48.073	53.943	36.2103
49.9382	52.3985	35.347
48.5408	54.2812	31.1205
50.5142	53.4567	33.939
50.8927	52.498	33.396
49.771	52.606	38.2148
51.007	48.5697	33.8293
54.4865	52.262	36.4062
52.4363	52.3233	35.2615
53.0712	51.6703	38.1168
50.3967	52.7035	37.4295
47.1713	49.7775	37.1445
52.1728	53.3017	43.4282
51.912	55.0348	43.9585
51.7133	47.1093	43.3978
53.0775	57.0162	37.967
54.1765	49.8695	47.2525
54.018	50.2755	47.5795
49.7908	49.318	36.9297
57.4185	49.2893	43.172
54.3832	49.3825	44.015
55.3	48.9958	41.139
59.9062	53.7582	45.0857
61.5275	54.6228	46.5558
58.585	57.0643	58.6127
56.813	50.0637	44.068
51.6605	60.9618	44.776
63.2785	61.2575	55.6785
66.0365	56.643	43.4875
63.668	50.2905	50.9672
69.3145	42.3912	51.815
58.6493	51.9555	59.1707
54.2707	51.7665	52.0015
61.867	54.0052	49.4815
59.6538	55.7948	52.5037
58.9117	61.2428	55.1382
61.89	56.7253	50.373
64.091	53.752	57.1878
60.8212	56.5385	69.5833
70.098	52.206	61.1842
75.5272	45.734	65.2687
75.2408	45.6052	77.299
71.3457	67.7417	87.3097
77.5367	64.9215	55.8528
81.932	57.8402	69.4597
98.9025	58.1097	77.8688
82.7943	60.5767	157.068
101.641	48.9128	127.508
108.184	88.9805	92.9002
80.0135	67.8787	71.4675
177.5	62.0998	180.758
89.306	62.2805	116.333
82.1063	46.479	57.3008
88.0713	38.9735	82.4608
88.0122	75.3612	77.2922
87.7143	69.8035	105.025
111.364	66.3167	207.547
79.2135	52.5953	169.786
122.512	53.9475	114.062
105.556	62.4117	150.725
142.837	78.7232	160.614
133.468	60.5498	126.013
248.451	61.0345	107.832
173.343	82.9647	557.927
103.414	19.4445	183.456
106.723	68.0815	146.569
123.016	42.354	146.667
123.889	79.617	189.459
172.143	65.5913	193.254
146.61	64.434	390.493
184.698	72.2117	237.931
134.795	69.343	301.316
198.872	-3.87925	184.21
130.639	53.2353	-97.8992

## Sheet: penultimate male
SEM1177	SEM1729	SEM1454	SEM1455	SEM1448	SEM1447	SEM1197	SEM1190	SEM1174
-4529.17	201.704	73.2145	-110.312	1225	-113.889	175.406	118.75	78.777
-249.206	108.908	15.064	-23.0445	323.864	-35.0513	-3492.86	-411.905	139.048
-143.458	67.683	-12.745	317.606	181.429	-666.071	6337.5	-62.7908	165
-160.14	22.6292	887.5	-21.1618	-208.089	-20.9677	481.395	82.3865	-16.827
-145.677	73.2955	-739.286	-148.239	893.75	-525	180.123	48.4375	-2.7775
-131.597	96.7595	-64.855	-663.889	3.37825	-32.653	230.519	150.893	122.727
-445	-1950	-104	950	784.211	126.37	191.327	304.73	-56.3638
-476.111	278.333	268.402	-156.373	46.0745	117.157	205.691	54.605	159.649
-430.603	67.383	-52.083	-226.639	-45.9875	-42	180.833	101.613	152.597
-251.923	-74.6322	173.718	220.153	-14.8935	-11.2745	438.462	-675	155.808
-3575	68.831	4566.67	-18150	195.283	34.5237	59.4263	68.0853	59.2855
-151.716	91.265	1700	375.877	75	143.59	266.666	50	66.6665
-867.105	60.215	179.167	-351.316	75.4165	111.623	77.9537	99.5162	165.854
-592.045	202.841	-123.276	94.853	36.0217	448.214	116.706	-18.0557	482.291
171.233	-50.2908	1653.12	-5183.33	60.5262	481.25	64.1745	-9.1175	30.6515
116.915	-24.3335	59.7828	127.113	57.438	26.9013	94.7115	4.762	-2.239
90.9437	-34.5455	47.9663	120.116	25.3818	-17.4733	61.827	-18.3122	16.4635
63.6	32.2007	33.427	101.45	26.7063	-10.3718	53.4093	25.2432	7.23925
68.346	2.91925	35.1972	45.2605	11.479	8.173	16.9642	30.0948	11.7602
57.543	18.698	39.8877	46.1748	12.726	24.8942	32.8128	-0.44375	13.7865
41.423	11.6668	19.131	26.44	10.398	5.04375	31.6122	22.3705	6.643
29.1788	0.752	15.5527	18.8347	12.8057	-8.95325	26.593	21.556	11.579
32.3002	8.57825	6.054	25.0792	2.2455	0.4735	21.1872	10.568	7.90975
26.3528	7.498	14.6455	16.6195	12.6578	9.38825	17.2692	10.2483	11.9307
28.1472	6.08925	14.5742	21.483	6.972	8.75	17.5645	3.34175	8.714
17.6638	7.723	8.2065	16.234	10.0533	9.068	17.7763	6.183	8.75
13.5337	2.81325	8.95875	9.8835	6.4815	6.26225	15.7822	3.1995	5.0875
17.3422	9.86075	2.08675	13.154	10.3978	4.20425	12.644	4.75	9.59225
14.709	5.621	5.088	14.7888	9.28	3.59475	12.9328	6.86525	6.56825
14.8605	5.58925	9.131	10.3953	5.89175	4.24475	9.2145	4.65325	10.064
9.195	6.8205	7.46	12.376	4.949	7.8935	11.5307	4.807	2.86875
10.5962	6.5	5.42425	9.8455	4.836	5.166	5.86125	5.21425	7.768
11.8187	3.975	6.19575	10.0548	6.01	4.677	9.24225	4.78225	5.238
12.5955	1.91225	5.79	10.405	6.2885	9.074	8.594	5.27175	6.64975
8.90125	5.57475	7.701	10.7737	7.34325	5.5825	7.064	4.2815	4.85725
10.717	5.5965	3.3695	11.3413	4.32225	6.9345	7.0255	5.96225	6.8975
11.2118	6.367	3.8245	10.327	7.5995	4.16825	8.218	5.3185	6.47975
9.45225	3.7865	5.261	9.51075	6.33375	5.1475	7.25525	5.56475	5.43525
11.1155	3.40175	4.7115	9.24575	7.4685	5.08475	8.372	5.6935	4.59875
9.316	3.87925	6.2125	9.17525	6.61425	5.7315	6.882	6.27	6.235
9.8415	5.799	6.05125	8.963	5.45225	3.27975	6.57275	4.46425	6.05425
7.5635	3.215	3.70925	8.69675	6.08725	4.92825	6.959	5.402	5.94675
9.3555	5.30575	5.2	7.793	6.1785	4.6265	7.942	4.24025	6.56675
9.417	4.49	4.682	10.7043	7.908	3.97275	4.18625	6.733	4.666
8.221	4.42225	5.28325	8.90175	6.30125	4.60225	6.93575	4.10775	5.69875
9.05925	4.94975	4.1425	9.43525	6.30375	4.51825	7.554	6.1155	6.7785
6.6735	3.26025	4.088	7.001	4.60225	4.81725	5.64675	4.91875	7.1245
8.76825	6.11425	6.18325	8.40125	5.887	3.67625	7.4755	5.9535	6.56975
9.5625	5.63775	6.22275	8.673	5.16325	3.25625	6.494	5.0665	6.00725
8.3565	3.927	4.5465	8.418	5.9435	5.152	5.919	4.711	5.88375
7.37675	5.9665	5.719	8.50125	5.22275	5.036	5.77775	4.86875	6.3105
6.5865	4.955	5.2355	8.55675	5.622	3.65975	4.635	6.527	7.1865
6.79625	4.22975	5.035	9.569	4.17775	3.11375	7.46925	4.2655	5.03575
7.299	5.51225	5.3685	9.0835	5.901	3.738	5.70125	4.38425	4.862
8.507	3.90725	4.37375	7.36125	5.37725	4.10625	6.49975	4.16475	5.22875
5.80975	3.8175	3.00675	7.347	3.90775	2.78775	5.87975	5.45075	5.62525
7.379	3.662	4.70275	7.3975	5.6865	4.1825	5.6775	5.406	6.26175
6.792	3.05575	4.076	7.583	5.9275	2.9755	4.81225	4.54225	5.71825
6.91725	3.90425	3.87775	7.52925	6.268	3.833	6.11	5.4165	4.7745
7.4035	5.00675	3.90625	9.3175	4.9505	3.496	6.09475	4.1145	3.98125
8.039	4.98325	3.75875	7.57575	5.5105	3.584	5.67975	4.47125	5.47375
7.24625	4.611	4.381	8.3195	6.078	3.052	4.636	6.24275	4.4365
7.274	2.4635	2.66925	7.9145	5.9795	3.73175	5.42425	6.3385	4.359
7.09075	3.058	3.9485	6.9745	5.8	3.83775	4.398	5.9125	4.1945
7.96375	4.69025	4.24	8.1985	6.447	3.08525	5.24975	4.872	4.61925
6.7325	4.51225	4.7315	6.1525	5.55	3.42975	4.66825	4.03425	5.00575
7.2545	3.96775	4.35825	7.89175	6.25725	2.4995	5.34125	4.58175	4.53025
6.5555	3.53725	3.13925	7.896	5.10725	2.8185	3.85475	3.3765	4.29075
7.67575	2.67125	3.776	7.429	5.037	2.9915	5.41625	4.40525	5.59425
5.97775	3.9925	3.9525	7.11975	6.1605	3.6285	4.6015	5.39575	6.5585
8.31325	5.10825	4.89475	6.97225	6.82675	3.81375	4.79525	3.91325	5.8205
6.948	4.7695	3.76475	7.71475	5.27925	4.0125	5.2845	4.22075	4.6415
6.9375	3.717	4.22725	6.09275	5.7825	3.462	4.838	4.074	4.28025
7.78075	4.652	4.617	7.3075	5.15525	3.1215	4.889	3.16525	4.82225
7.59525	4.345	5.013	7.8245	5.27975	2.8825	4.683	3.81925	5.31225
7.357	3.839	3.7105	7.73975	5.79675	3.732	4.257	4.3755	3.70625
7.99725	2.777	5.159	7.98025	4.91125	2.49	3.90575	4.109	5.56375
7.02175	3.79175	4.2045	7.4545	6.47375	4.00675	5.0005	5.56825	4.3585
6.81225	3.5865	5.09275	7.88375	5.15425	2.71825	4.34775	4.05375	5.43775
7.6305	3.188	4.50525	7.53875	6.23575	2.99025	4.363	4.129	4.07375
6.492	3.01425	5.43675	8.44	5.69475	3.7755	5.1435	3.79	4.429
5.557	4.453	5.07675	8.3245	5.166	3.22625	4.53325	3.0945	4.61175
5.98575	3.74225	5.578	9.311	5.275	3.23875	5.84875	3.7755	4.528
6.642	3.46325	6.42775	6.27575	7.7025	5.02125	5.04925	3.523	4.54375
8.82475	3.83975	5.8915	6.79725	7.23775	4.9985	5.21375	3.61225	5.951
7.6445	4.66475	6.5285	8.361	6.3235	4.24875	5.71775	3.4205	4.81975
7.57375	4.32775	6.65425	8.02375	6.02025	4.6175	5.544	3.90825	4.3625
7.69325	6.215	6.4815	8.18025	5.36825	4.525	5.30975	4.028	4.417
8.10525	7.06	6.475	8.217	6.232	5.56575	5.14975	3.77725	5.31025
6.965	7.25425	4.15125	8.01575	6.47875	4.7175	7.61025	3.17725	6.491
7.2165	9.699	5.96425	9.05975	6.75825	6.24375	8.588	4.55275	4.96825
8.69725	9.055	6.67725	9.18625	7.1705	4.98975	7.297	4.8695	6.08575
8.5005	10.1657	6.75275	8.583	7.13225	5.6455	7.88675	4.04175	5.6145
9.194	11.4835	7.048	7.72875	6.365	4.00725	8.16125	4.631	6.29175
9.63675	12.4887	7.00425	8.38775	7.13925	5.508	8.0865	4.901	6.285
9.5025	14.7205	6.07125	8.78025	7.1865	6.928	9.51975	5.53775	6.936
10.7442	13.769	7.32375	8.7575	7.061	6.22625	9.8735	4.48275	6.9415
9.9975	15.4512	7.012	10.2807	7.2725	7.258	9.5745	5.1825	7.41075
11.2755	16.175	6.2945	8.0145	6.8785	5.926	10.356	4.9485	7.64925
12.088	16.082	6.3715	7.939	7.6395	6.9275	9.459	4.95975	7.64125
11.4198	19.4447	6.51225	8.445	7.49275	6.074	10.8525	3.9125	7.75225
12.0617	17.7985	5.28375	9.277	7.44975	6.51775	11.1143	5.60325	8.22125
11.9172	19.3412	6.8255	9.053	8.0035	7.22025	11.6578	5.66575	8.9355
12.6755	20.1795	7.0635	9.672	7.11875	7.557	12.1728	6.7795	8.54875
13.0578	21.3305	6.7125	9.4125	7.6185	7.10975	13.238	6.34475	8.79225
12.4558	21.6638	6.37	10.3153	8.97725	8.80325	12.7105	7.31925	8.31775
12.5687	23.0897	7.96725	9.66525	8.729	8.4205	14.815	7.914	8.96675
14.6145	23.2505	6.93825	9.26575	8.658	9.54475	14.7025	6.71575	10.0198
16.5467	24.928	7.58975	10.4563	7.421	9.51775	15.076	6.6135	10.9373
14.5255	25.292	6.37425	10.091	8.7815	9.53175	15.1505	8.23425	11.3305
16.161	26.0255	5.841	10.1025	8.1015	10.059	17.333	8.23025	12.0825
16.9235	25.5957	7.255	10.2573	7.91575	10.33	17.4357	7.60325	13.056
18.1547	26.409	6.8955	10.5747	8.95775	10.7502	18.13	8.763	13.8915
19.8083	27.2503	6.92925	10.6805	9.264	8.99625	19.288	10.9685	14.7573
19.0053	27.439	6.8805	10.5855	9.89	10.753	19.2003	11.1502	17.2725
19.4885	29.0132	6.87575	10.57	7.37925	10.243	19.4552	12.3938	17.9902
20.9277	28.5437	6.17425	10.7353	8.8145	11.772	21.337	14.324	17.7948
20.6465	29.6735	6.7505	11.2342	8.89275	11.859	22.8865	14.2907	19.6305
22.671	30.5897	7.404	10.8957	8.57475	12.239	23.1235	15.5292	18.6495
22.267	30.4513	8.11525	11.3117	8.72425	12.3605	22.581	16.9935	21.1425
24.5963	30.8637	8.02	9.79475	10.4115	12.1118	24.2782	18.4232	23.475
23.4705	31.865	7.99175	10.836	8.31225	12.7695	24.1818	19.793	23.4788
26.3478	32.7448	7.33425	10.0065	10.1698	13.0525	26.431	20.4035	25.8618
24.3472	34.013	7.51325	11.4585	9.51025	16.3513	26.0778	21.9865	26.9065
24.917	34.135	7.9985	11.663	11.56	14.7065	26.7793	21.8953	27.2258
25.8382	34.398	7.51825	10.9825	10.6877	14.6952	27.518	23.4073	28.4988
26.4125	34.522	7.9475	11.0137	9.25375	15.2957	26.6157	24.0385	29.6283
26.3302	34.8297	8.76675	10.8915	8.6	15.6593	27.8377	25.601	31.8765
27.5685	35.1163	8.86375	11.3985	9.86825	15.922	27.6968	26.483	32.4965
27.7515	35.3073	8.32275	12.0793	9.30775	14.9885	28.8227	26.1872	32.1562
28.1702	37.164	9.19325	12.781	11.413	14.9035	29.957	25.6522	34.8473
27.7383	37.087	10.262	12.1295	10.4375	15.4518	30.308	28.0362	34.6302
29.2372	36.3867	9.51825	11.6583	11.0385	16.9853	28.5048	27.3508	35.711
28.8583	36.4853	10.0783	13.4705	9.7185	16.4305	29.0645	28.9348	36.0222
28.4625	37.4605	9.88525	13.3368	11.51	17.295	29.1002	30.2025	35.3103
28.938	36.7103	10.7668	12.8015	11.6173	15.6327	32.5875	28.7795	37.391
29.7617	39.1125	11.3748	11.9027	9.26575	17.3457	30.1	30.5515	35.945
30.333	37.3203	11.2285	15.138	11.1438	16.0125	30.9647	30.5955	37.3615
28.5242	39.459	10.851	11.877	8.7025	18.2087	31.2342	32.4445	36.486
30.4528	40.5915	9.741	13.3402	10.4987	19.7155	31.7948	31.1555	37.9305
30.424	40.2683	11.717	12.5062	10.8157	19.154	32.7435	31.4703	37.9057
29.5695	38.2208	11.85	12.9585	10.132	18.012	30.4773	32.7788	37.6198
29.4788	39.4293	11.3727	12.5235	11.7622	17.6713	30.6608	30.5772	37.3368
29.8302	38.9745	11.1805	12.6295	11.1295	19.0525	31.247	32.2503	39.4192
28.6725	39.1067	10.767	12.5378	10.913	18.52	30.5705	32.3455	37.7803
28.4093	38.3585	11.7	13.317	11.649	19.47	30.4675	32.188	36.7025
26.9305	37.1052	11.828	12.2818	9.8705	18.1083	28.2555	30.256	35.6953
25.1502	35.299	11.2867	12.6493	10.6695	17.3745	26.4668	29.2868	34.2867
28.4365	37.657	12.918	13.093	11.5322	19.04	31.704	31.6947	38.0505
26.7935	37.547	10.0968	11.4217	10.5277	17.5847	28.512	30.701	36.5273
29.3302	38.7148	13.0062	13.372	11.3042	18.28	30.662	32.618	37.8565
28.5018	39.408	11.897	13.4987	12.361	19.355	29.7955	32.6523	37.4123
29.1035	38.624	13.5802	14.3095	10.4765	19.3637	30.974	31.548	38.2535
28.8727	39.067	13.6638	13.145	11.0725	20.2392	30.5607	31.7632	38.4395
28.9055	38.0632	14.019	13.5265	11.7812	20.5072	30.173	31.882	37.7373
28.6885	36.4735	14.758	14.323	12.4157	19.628	29.6065	31.9183	38.2082
28.4348	39.0433	15.5345	14.1478	10.405	18.432	30.1232	32.6328	38.2575
28.1532	38.3588	15.2502	14.455	11.2395	19.4815	30.0775	32.4015	37.207
27.2127	38.5425	15.6613	16.203	12.8733	20.705	29.752	32.2223	37.8915
27.8005	38.6773	16.4608	14.2203	11.3078	19.527	29.6468	32.6313	38.6015
28.8783	38.1407	18.7918	14.6562	12.5945	20.5068	31.5413	33.4627	38.3013
28.0955	38.455	18.0768	15.5895	14.0653	19.2928	30.414	32.7828	38.1595
27.5953	38.4528	18.414	14.221	11.5397	20.5117	30.6337	31.965	37.4327
28.4977	36.545	18.7673	14.994	13.1538	19.4255	30.2375	33.287	38.129
27.5727	38.2218	19.5048	16.3738	12.477	19.3283	30.7407	31.056	37.4207
29.513	37.6957	18.6758	16.3472	11.4635	20.6348	31.6382	32.1985	38.1285
29.3665	37.4445	20.1515	15.688	12.3488	19.3837	31.1085	31.6883	36.621
27.5787	37.9982	18.4468	17.0637	12.4652	19.709	29.8813	32.8828	36.9175
27.549	38.3152	20.045	15.1628	13.269	20.06	29.5628	31.761	36.3275
28.3148	38.2133	19.3212	16.3032	12.9117	19.2797	30.4572	32.4988	36.9652
27.6762	37.9267	20.1675	16.522	12.4175	18.7467	28.563	32.2475	36.4168
27.6023	38.3013	19.7127	16.6827	13.1593	20.4755	28.608	32.9165	36.5767
28.8562	36.003	20.5358	16.7157	12.8172	19.7188	28.678	31.676	35.6388
27.7093	36.3017	20.5448	16.507	12.247	19.5665	29.1722	32.1243	35.7058
28.5547	36.018	19.375	15.698	13.38	19.772	29.113	32.2668	35.5805
29.7452	35.8725	20.8915	16.005	11.5168	18.4525	28.9675	31.512	35.6605
27.8365	35.5568	20.542	16.7623	13.2137	20.2235	29.4513	31.824	35.7743
28.3268	36.3308	21.9438	15.225	12.4543	20.1642	29.4385	31.5227	34.7852
27.8173	34.458	20.8637	16.281	12.6233	18.6405	29.2752	33.1442	34.2082
28.8358	36.7835	19.6767	17.7153	13.2662	20.2142	26.696	32.8132	35.5605
27.3448	36.2435	21.531	15.9298	12.697	20.558	28.5643	32.574	35.9805
28.741	35.5042	22.3493	15.829	12.8655	19.0508	28.73	31.4765	34.6788
27.7748	35.4315	21.989	15.8345	12.46	19.246	28.7677	31.7395	34.394
28.399	34.934	23.5078	15.6815	12.5755	18.2338	29.401	31.5918	34.621
27.3137	34.6935	22.1558	16.6998	12.161	19.5862	28.6235	32.6895	34.286
27.5587	35.7807	23.296	16.837	13.1415	19.2933	27.5343	31.3185	34.3882
27.1328	34.9562	23.0815	16.8893	11.9608	20.634	28.4345	31.31	34.129
26.6713	33.987	23.2797	16.346	12.05	19.9788	27.614	31.8858	34.233
27.4805	33.8278	21.3377	16.2025	13.593	19.5542	27.631	31.6588	33.8867
27.07	33.9017	22.261	15.0102	13.2155	19.9692	27.3705	31.4345	33.4795
26.123	33.911	22.073	15.378	13.588	20.0162	25.937	30.06	32.9455
25.9713	33.4245	21.791	16.0555	13.9923	20.0015	26.606	30.2445	33.0433
26.2275	33.7728	22.4683	15.8558	13.569	20.0467	26.4473	30.17	33.3645
26.3128	33.6163	21.9617	15.1485	13.184	19.999	26.0055	30.4775	33.2835
26.0768	33.4245	22.748	15.5862	12.6992	20.1167	25.97	30.1423	33.4745
26.1408	33.1332	22.4395	15.185	13.2127	20.212	25.316	29.9808	33.2197
26.3968	33.7328	23.1175	15.4325	13.5887	19.9243	25.97	30.9775	33.2265
25.614	33.5625	23.3298	15.9725	13.3072	20.6625	26.119	30.4775	33.2873
25.962	32.6857	23.1767	16.3245	14.0013	20.143	25.9758	30.574	33.1598
26.7752	33.581	23.322	15.9238	12.911	21.6905	26.6887	30.777	33.846
26.2127	33.6048	23.7727	15.6103	13.106	21.4793	26.2105	29.4545	33.9228
25.6197	32.9793	24.2985	16.1245	12.7632	21.3962	26.259	30.5575	33.5568
26.8225	33.7617	24.7733	16.2742	14.1525	21.4307	26.373	30.1947	33.075
26.553	32.5812	26.278	15.8347	14.0902	22.2553	26.2823	30.6663	33.0785
26.4477	33.346	25.2477	17.0207	14.2305	21.891	26.296	30.5622	33.2218
26.02	33.6487	25.4342	15.4755	13.0625	21.605	25.3547	30.5712	33.1497
26.7273	32.7728	25.8208	15.7875	13.358	22.1797	25.8218	30.717	33.3118
27.262	33.6073	25.742	16.366	13.7765	22.578	26	29.8852	33.8248
27.2497	32.7705	26.1408	16.0822	13.154	22.759	26.728	31.1708	33.2245
26.847	32.518	26.9662	16.629	13.7878	22.681	26.6258	30.8635	33.4243
26.6955	33.4012	27.1743	16.431	12.9187	22.917	25.9172	29.4647	32.7332
26.5983	32.6925	26.9722	16.692	13.5073	23.5218	25.8612	30.7285	32.9308
26.6872	33.5677	26.3332	17.458	14.2985	24.0725	26.5535	29.803	33.6985
27.8875	33.3118	26.4548	16.3225	13.6855	22.9115	26.2645	30.8917	33.923
26.7638	32.3342	27.68	16.1765	13.0527	23.1782	26.1765	31.9695	32.3685
26.3418	34.2963	28.4797	16.695	12.7583	24.1235	26.322	30.9217	32.494
27.4612	32.4393	28.2695	15.9337	13.4552	23.6708	27.4785	30.4398	32.6857
27.9635	33.7828	27.927	17.493	13.3015	25.1945	26.1715	29.2213	33.2272
27.4535	32.9763	28.4097	17.0635	14.3875	25.2125	25.531	31.5545	34.1815
26.9288	31.5663	28.0648	17.6118	14.5228	25.661	26.6683	32.4748	32.7242
27.1382	33.6322	29.2125	16.4857	13.525	26.421	25.3425	29.745	32.0202
29.0753	31.6623	28.884	17.9165	13.8692	26.4578	26.8558	32.2062	33.6665
30.2935	33.7383	29.9142	17.0813	13.356	23.8045	26.7267	30.4615	34.4665
29.2997	33.0778	28.4812	16.055	11.096	24.0568	26.8287	32.9195	34.7987
29.4763	31.1388	30.1737	19.2312	11.327	27.5203	27.9007	30.9265	33.5715
27.8903	32.1875	27.8455	18.2805	13.792	25.9875	26.8008	30.0443	34.0252
27.984	32.5222	28.1445	17.7593	12.0435	27.8463	24.856	30.9635	30.8395
28.0392	33.6343	29.1182	17.1665	10.449	26.8248	25.2172	32.57	30.2207
29.8053	31.0012	29.668	16.9892	13.8447	26.347	25.6627	31.2295	31.9725
29.6985	34.5618	31.783	15.1873	11.6813	24.2985	26.0815	29.3818	33.172
28.8227	33.8683	30.7013	17.7943	14.166	25.0742	25.6685	29.6968	29.514
28.5287	33.8325	31.1477	17.6095	13.8752	24.6537	27.4495	28.9458	33.1055
28.4773	31.405	30.5362	14.4283	13.951	26.3835	27.38	32.6912	35.6202
26.5535	33.2253	29.6258	17.1438	14.6357	24.3865	25.6185	30.3427	33.1112
25.0497	32.1493	28.5425	16.027	15.4313	23.5778	24.737	29.2608	31.6965
26.5167	32.0805	28.242	15.2735	14.5653	25.0538	25.3175	29.99	31.8135
31.0813	32.1662	30.8382	18.8957	14.1212	25.511	26.0663	31.3508	32.1797
30.8128	33.0718	33.0662	20.9847	16.2892	26.0547	27.643	32.8422	35.873
29.387	33.3095	29.0775	16.6095	12.0355	25.1977	28.4112	31.1633	34.3165
28.4625	31.2993	32.1055	18.3122	15.8187	25.1795	26.1668	28.9088	30.6335
28.6235	32.1572	32.2418	19.2913	14.4595	26.7147	27.5985	30.282	33.043
28.8532	32.0665	33.0438	18.867	14.6638	24.6895	27.8837	32.016	29.8283
27.5098	32.7933	31.088	16.7503	15.4482	27.4662	25.355	32.5267	30.0102
29.1567	31.2635	33.4543	18.332	14.26	26.9475	30.0798	32.1547	32.1497
30.553	34.46	35.37	16.0888	14.7562	25.832	26.2825	29.4518	30.593
29.8047	30.1958	31.8765	18.8888	15.9207	26.1202	28.0275	32.3387	31.8352
28.1055	34.2278	29.2727	19.307	15.5787	25.9898	26.5545	31.082	33.3912
28.491	33.9023	33.383	17.2035	15.5587	24.3618	26.1615	30.5572	30.2722
32.8905	31.4292	31.5098	18.9123	13.8195	27.5822	28.445	33.7825	33.1388
28.8968	30.7402	34.2422	15.3567	15.839	26.4892	29.4355	30.1833	31.0625
28.2673	32.554	31.3738	18.1708	15.5717	26.5385	27.473	30.194	33.2005
30.3188	31.2817	33.0538	20.8565	14.7413	25.8523	26.507	29.9892	34.7615
29.401	31.5658	35.6298	17.783	17.9518	26.551	27.0905	30.712	30.701
30.264	32.5618	32.023	16.0267	15.1982	27.0207	28.32	29.0422	32.3892
31.0125	33.4627	34.5472	21.6558	15.89	24.8485	29.8845	32.0025	30.3637
28.9112	32.06	33.561	20.2145	13.9878	26.0225	26.4647	30.5482	33.0102
31.465	32.2653	32.718	16.9185	13.686	27.6077	29.5605	29.3727	31.4925
30.2338	30.733	32.8525	19.1053	14.441	28.6578	28.0805	33.0932	35.8475
31.552	29.7778	32.677	23.778	13.3435	27.0663	28.56	32.3132	32.9655
32.1235	32.019	36.4965	20.111	12.442	28.2512	27.9748	31.2252	35.4295
29.2375	31.9492	33.4753	19.7548	16.168	27.8735	30.223	29.454	35.5485
28.916	32.1662	33.6305	18.5945	14.1212	28.417	28.3553	32.088	31.45
30.706	32.8402	34.78	17.7978	16.3642	26.8785	26.9985	29.782	31.0667
29.0557	31.385	36.863	20.5915	17.668	28.4775	29.6393	31.9885	32.1367
32.24	35.472	36.11	18.6047	16.813	30.982	29.2823	31.8122	31.4602
29.6292	30.641	35.86	19.3732	15.1962	27.4985	28.1992	30.0605	31.7602
33.634	30.065	34.8815	16.3813	15.975	27.9065	29.5655	28.9352	30.1627
31.4153	31.363	36.2245	22.2303	12.2797	26.2858	31.4367	31.1175	30.2357
31.315	36.795	38.0513	19.5003	19.0585	30.8278	29.8648	27.0323	32.5558
32.5808	32.6692	35.7115	25.0607	19.1038	28.3233	29.3888	28.9833	31.7972
34.97	31.8618	38.6855	22.699	15.4168	26.8975	31.4515	31.5335	33.1243
29.5505	33.8147	35.3443	17.1943	13.0065	27.7545	31.962	34.4188	32.917
33.8335	33.935	34.0395	18.5525	13.1585	23.199	27.875	31.9237	34.3665
33.494	32.0155	34.0055	20.9103	17.2948	25.965	30.8233	30.372	34.346
31.3358	31.461	38.5513	21.702	17.0403	23.8225	25.8655	29.7913	36.1247
31.0968	33.705	34.4657	20.8418	15.1	29.747	29.1032	31.882	31.8903
30.694	32.3265	34.5925	19.7368	19.266	30.2177	26.767	30.8965	34.265
32.9338	29.4795	38.3092	18.492	16.1247	24.5525	31.085	30.1337	35.1228
30.2563	34.9808	33.4425	19.1058	17.7175	28.651	29.6385	28.0353	31.2958
30.6005	35.8197	38.6527	22.2935	17.9387	24.069	30.2512	32.9535	34.5235
34.1985	33.2702	37.9813	18.0625	18.2312	28.461	30.0715	26.9842	30.211
35.29	31.4492	36.215	23.7488	11.8987	24.406	28.677	32.6365	33.4442
32.871	30.0972	37.8387	19.0245	18.5663	28.793	31.1325	30.414	37.1235
32.6035	32.7075	35.7647	24.1638	18.017	30.4642	29.7578	32.4435	35.0267
36.1562	31.955	36.8847	24.1475	16.8977	29.0445	30.505	29.428	31.2102
33.1912	32.1998	41.9143	19.6893	16.8815	26.173	31.8905	30.0795	34.4008
31.7205	30.0753	36.777	22.981	17.4168	25.7445	32.709	31.4973	34.658
37.0673	32.4093	39.3625	19.2785	17.739	28.8637	30.164	32.6715	35.861
31.0568	31.083	41.0715	22.1893	15.1255	30.7243	27.9585	27.5448	32.3957
32.8608	32.1085	34.2338	23.292	19.1135	30.86	30.288	30.6195	33.8885
31.6262	32.2193	35.842	19.093	18.35	30.0302	27.5465	35.1658	32.023
33.0243	32.5187	37.941	19.702	16.3825	30.8553	26.3923	29.382	36.3207
31.0517	34.192	36.9062	21.813	18.9865	29.599	31.088	30.8708	30.7105
32.2313	30.9468	37.6595	21.259	20.9915	29.1698	24.4043	31.624	34.4387
35.2463	34.8855	37.376	22.326	15.7067	30.3235	25.2955	31.0515	35.7473
34.004	35.2552	40.5715	20.66	16.854	27.653	30.2632	32.109	32.1183
33.3537	30.0592	39.4265	22.4485	19.3395	25.9115	28.657	33.4785	33.1842
35.678	33.063	39.428	28.2733	15.7925	30.6815	31.7225	29.5517	30.55
38.405	36.1238	44.8305	20.9022	21.3855	36.2473	27.9078	29.8942	38.4312
39.1945	33.5045	44.5175	23.8117	19.0347	33.556	27.6612	32.5305	32.2478
32.1388	29.8803	43.2383	25.9485	18.636	29.7662	32.161	31.955	33.2473
38.0872	34.8525	45.896	20.9213	20.5345	29.5768	35.7747	29.898	35.7597
38.5157	32.5737	40.0345	23.031	20.0622	28.388	32.2765	33.6457	35.279
33.9515	34.1395	37.4023	29.7575	19.3433	33.785	31.8538	28.2635	34.893
40.0715	31.1818	42.068	23.1735	14.3355	30.13	31.8702	31.0407	31.0255
40.6748	32.2405	40.83	28.1305	21.1985	28.2452	29.5078	36.7223	35.4505
36.8905	33.6553	44.2933	26.9097	22.16	25.4395	34.2683	31.5607	36.3417
32.5325	32.9252	38.6028	30.9488	15.914	29.0938	30.077	33.5415	39.8375
41.4005	32.6705	38.2295	25.0203	17.8148	34.2347	32.9472	33.1827	33.8297
40.293	32.8215	38.786	28.8708	15.3005	34.3203	26.5098	31.3732	33.1228
42.162	36.6103	43.9785	28.5745	17.3648	32.4688	34.5048	27.8065	36.3873
36.759	29.3903	42.5127	33.7037	17.648	32.0382	35.4652	34.9368	33.637
40.7103	33.891	40.892	34.2238	24.9208	34.961	33.699	28.4977	37.3672
47.0945	30.2072	43.4198	25.9728	29.3415	29.0345	35.8107	35.8182	43.84
43.8897	31.3358	50.2735	31.494	15.6905	23.7692	40.4228	29.0555	30.6172
47.392	31.8388	45.8212	28.4775	23.8435	34.7567	36.171	31.7605	36.3167
32.3907	29.667	42.5243	31.401	27.165	34.1685	33.9405	28.0472	34.601
44.658	31.1822	48.1095	23.1943	26.3055	29.488	33.2313	32.5763	40.388
46.432	39.0625	50.0692	30.446	24.6947	30.771	40.7873	30.993	35.1887
42.1088	28.4383	45.8937	25.5963	31.3927	26.091	44.8802	30.7037	41.9802
38.4655	29.02	45.3633	34.8233	23.9193	28.462	36.9985	33.1613	38.3118
55.226	29.0305	49.1647	42.545	23.949	27.1013	41.327	27.5335	45.1433
55	36.3197	47.9775	46.3603	29.3717	31.8912	30.8453	36.529	47.956
58.1635	35.5388	48.3723	39.2567	18.1848	35.515	44.5312	29.37	39.2482
55.9258	27.837	47.9505	31.9767	19.3642	17.8087	38.3955	37.008	33.756
67.3173	35.5613	52.961	48.7373	23.014	31.5828	39.6215	20.6767	39.5378
46.9865	38.5635	54.6972	40.5388	13.3072	32.2452	39.29	40.777	38.1688
56.157	34.5065	56.7	53.8205	24.5093	28.733	39.7927	31.3325	43.5842
61.9168	27.9812	47.4288	43.2075	21.3693	37.517	40.963	32.2685	37.9405
58.2488	24.024	37.5207	44.4335	30.4965	37.8013	36.3113	30.057	43.8345
71.8805	31.7515	60.9093	50.041	30.3165	29.129	40.3417	27.2632	44.7828
69.6125	26.2933	54.9907	49.5697	36.707	32.9603	49.787	33.5087	50.1455
60.3252	33.911	55.0558	51.928	27.5158	25.209	51.079	31.3965	45.4173
50.3135	28.7097	58.375	42.1557	31.0167	23.844	66.9603	47.6505	45.4378
67.5083	42.2735	78.5517	61.6238	34.3	32.2358	45.81	37.6985	39.9293
57.3528	26.986	46.1968	43.0483	35.241	30.2722	52.073	60.2715	20
96.686	24.3523	48.6433	43.8693	37.582	43.3473	56.5335	39.2208	31.0845
89.479	45.9903	46.8222	81.5697	46.0498	36.4205	48.162	8.10625	47.5745
70.238	55.5748	77.9635	55.2157	12.1775	49.2935	61.3032	26.7682	35.471
136.565	38.8717	88.909	32.0772	37.375	38.561	63.0498	38.987	52.7542
126.534	32.2455	75.4417	81.1827	22.1605	30	63.8297	53.4573	60.548
96.3623	33.4188	71.545	77.8	31.171	49.9138	61.4445	30.0665	62.6623
143.985	39.0427	66.2078	74.392	42.5195	49.6775	52.6615	50.0742	37.7107
48.0543	34.9645	52.3725	47.8477	29.709	25.1135	61.7702	41.1093	71.1967
109.953	45.1718	58.8862	51.5667	34.181	30.612	47.4672	26.8665	37.102
96.3803	45.826	52.6355	65.0807	27.7425	30.1125	48.952	35.2537	47.899
176.381	31.2905	69.8075	73.013	13.31	38.8407	83.9415	55.8633	55.6532
139.665	34.8402	94.9248	59.7777	55.8047	25.5495	71.8925	40.575	79.2875
88.5417	-1.53975	61.75	141.5	1.77636e-15	22.8385	59.7683	49.451	67.3635
176.613	47.511	72.7488	87.0445	35.1658	10.274	103.725	34.7035	59.2185
115.266	53.5915	65.4205	58.4905	49.1485	-5.7785	69.853	31.9067	35.6033
104.518	61.6277	61.182	66.1458	25.0968	76.3598	82.9188	53.5715	66.2855
238.576	11.0105	123.736	100	29.739	66.8995	86.9018	53.2948	62.6938
296.825	53.4062	53.2775	111.046	59.1033	54.8308	61.822	39.696	75.0918
96.3785	28.22	104.087	79.0095	65.4762	51.487	63.625	43.5153	86.0435
144.326	43.0742	121.219	131	52.363	9.89375	73.0215	81.1797	45.4778
197.449	70.052	97.619	52.1165	22.2937	51.728	115.166	67.517	65.5367
135.032	0.1605	75.5025	118.006	36.168	62.755	69.414	71.111	78.5948
129.865	28.9518	89.6577	82.7802	19.5123	21.717	77.6923	64.0217	61.431
126.366	14.2257	116.667	82.5315	51.4445	43.1647	63.746	75.6172	42.8573
190.101	53.9353	100.837	95.8695	46.4288	72.561	61.9763	58.274	31.8483
781.25	29.223	61.122	418	49.888	3.07025	81.0975	53.8152	37.2518
98.4442	34.155	303.572	145.089	74.0567	33.598	84.5132	103.537	68.902
165.227	-0.37025	97.6805	103.65	34.7383	42.206	96.8195	56.5603	99.3345
246.903	60.8435	328.676	232.911	35.828	49.0057	92.891	56.187	70.464

## Sheet: immature
SEM1815	SEM1187
-294.907	-46.0932
1217.5	13.059
-112.366	-55.58
-94.898	-139.618
1187.5	16.876
7.3845	58.0907
-1136.54	1136.59
-198.929	470.18
-129.546	54.355
-252.718	-1608.68
1450	85.2378
-6800	31.0945
512.904	17.1462
339.13	-76.7322
142.695	-74.1455
92.8572	-25.6277
81.9207	58.7925
56.818	-129.885
15.3535	-246.21
31.8648	216.653
37.3787	135.885
29.9492	-29.3435
14.4548	13.538
20.004	6.64625
7.04375	19.504
10.9718	11.0065
14.1143	12.4827
9.96975	7.0855
11.7897	12.2543
9.85725	7.489
5.53425	7.1415
4.42925	7.8645
8.65175	8.23025
6.731	4.46725
6.111	5.916
5.83375	3.084
7.25475	5.68225
6.26075	5.2855
5.26025	4.5825
5.194	4.47075
3.84875	3.97025
4.179	4.702
4.9765	5.7295
3.84375	4.47775
6.13675	4.426
4.6995	5.095
4.77375	4.7445
5.53275	5.47925
3.63425	4.46825
4.41025	2.481
4.10025	3.513
3.1465	3.3535
3.69725	2.29025
5.13925	3.037
4.1435	2.73825
4.7715	3.7565
4.60125	3.49125
4.06525	3.819
4.57525	4.6875
4.3225	4.00675
3.859	3.67225
3.682	3.30125
4.568	3.863
3.7715	3.619
5.2545	3.992
3.9175	1.433
4.368	1.999
4.905	4.1955
4.695	3.1515
3.4435	2.45075
2.89375	2.29375
3.5635	3.27225
2.8085	3.99375
2.93625	3.86975
4.10475	2.72125
3.85225	3.247
3.57175	2.44575
3.36575	2.7575
3.94825	2.5515
4.17	2.20125
3.725	2.82925
2.791	3.92475
5.0975	4.27125
4.3345	5.65025
4.763	5.1505
4.786	4.96925
4.12375	4.99575
4.75	6.67325
5.4025	7.69075
5.815	7.487
4.97925	5.6785
6.4675	7.3415
6.96775	9.81325
7.164	9.3855
6.87525	9.20725
6.6015	10.3065
6.2095	11.6955
8.44275	12.237
6.4165	12.3275
8.43	12.6505
8.8405	14.7182
9.39775	17.0265
8.82825	16.2273
9.11875	16.7888
9.9595	19.4718
10.2927	19.5933
10.59	21.0455
11.8895	21.7638
12.6315	23.8848
12.842	24.123
13.4428	26.3077
14.6903	25.548
16.1678	28.0033
15.8223	30.573
17.5755	31.4812
17.2385	31.1953
18.6075	33.5755
18.9312	32.515
18.039	34.0352
19.5282	35.391
21.9138	36.8222
22.5733	37.2368
22.8577	39.2
22.5305	38.958
22.4348	40.0667
23.0487	39.5565
22.0832	42.108
23.2443	41.6315
24.2467	41.6855
25.4398	43.214
25.3125	42.292
26.8403	45.421
25.063	43.588
25.4557	44.1602
26.8758	46.151
25.7613	46.7805
26.5435	44.5935
25.419	45.7743
27.3098	44.8462
28.3528	50.6752
27.1298	51.853
27.1762	51.266
27.492	47.9265
26.6427	49.8045
26.6388	49.5232
24.3663	49.4967
24.6905	47.2107
23.2405	45.65
26.6867	50.2455
24.3858	50.5295
25.6962	50.615
26.3603	50.844
25.3017	52.3585
26.8493	50.3993
26.0343	53.2062
26.2045	52.6045
25.532	51.2293
26.6495	53.1782
26.1792	52.794
27.2013	51.806
26.19	53.1758
26.1245	52.2478
26.5613	51.4748
26.0907	51.898
27.5173	52.151
26.7638	50.261
25.116	54.83
25.3953	52.4537
26.7665	51.846
26.338	53.1957
25.5577	54.524
25.595	50.2362
24.5065	52.418
25.3212	51.8092
26.3422	50.4757
26.5072	50.7815
24.0835	50.476
24.246	49.2968
25.1627	53.3817
23.1593	50.4595
23.8158	51.0343
25.0787	52.0455
26.1735	49.292
24.3637	49.2665
23.9363	49.4455
24.8742	47.0052
25.0825	49.3753
24.4135	47.547
23.639	48.0217
23.4715	47.1957
23.9428	47.1487
22.5222	47.0237
23.0403	45.8945
23.7952	45.7163
23.472	46.0718
23.9937	45.0095
23.34	45.7807
22.9247	45.3927
23.6343	46.3162
24.1483	46.462
23.315	45.4072
23.2288	46.008
23.482	45.974
23.3197	46.948
23.0568	44.9138
23.6432	44.1292
24.3732	45.1947
23.645	44.9327
23.5005	44.5213
23.4333	43.6905
23.7362	44.0538
23.8158	46.1865
23.0995	44.6557
24.2405	46.0403
24.2655	45.1875
24.7127	44.3137
23.3135	44.2865
22.681	45.1108
24.4585	41.6315
24.3245	46.619
23.071	42.5265
26.3618	43.099
24.9847	44.8672
24.5768	44.3713
26.7312	42.864
24.8795	43.0832
23.4868	43.0265
23.5625	40.9612
24.2605	43.7227
23.6115	44.9255
23.2568	43.2893
26.5927	43.548
24.8255	43.332
23.6573	44.737
22.871	42.722
25.2063	42.479
24.585	42.7807
24.2115	47.3445
26.8087	47.0555
27.8328	42.3233
23.916	47.182
26.9902	46.8297
23.206	47.744
27.8523	48.03
29.1352	48.9183
21.366	47.1562
27.207	48.9715
22.2067	49.3525
25.2632	43.6658
27.5405	43.4165
24.8445	50.2218
24.3603	48.5093
27.5648	48.9918
25.4498	49.3035
25.3283	51.854
22.5323	45.8372
24.9082	55.0427
27.7183	54.4267
27.7338	55.933
26.8298	43.3852
27.9385	52.1277
25.7218	50.5643
27.2922	49.7067
27.988	56.5207
26.8687	50.5127
23.8765	51.4742
28.038	53.4763
29.4337	58.1565
32.61	56.9952
25.109	52.8957
22.0018	60.3985
22.3648	60.3137
27.977	57.044
27.4423	54.092
31.1625	54.3278
25.749	56.4585
28.6845	59.8747
27.71	50.793
25.2617	55.5123
30.8025	54.1133
28.9383	67.2062
31.651	52.5003
32.5845	57.5815
27.6975	56.5975
31.4305	62.4387
29.7045	59.1403
32.3385	64.2845
31.076	63.342
28.4115	53.178
23.5538	58.7533
28.3185	54.3417
30.7948	60.4965
25.9548	58.9618
23.7662	50.1295
31.44	60.4002
30.3422	58.921
26.7455	51.5675
26.8233	65.0572
28.31	72.5752
29.2275	62.203
35.3013	54.4958
33.1065	57.246
33.4113	66.2945
30.009	58.4858
29.5935	66.3165
29.974	54.3192
32.0697	56.2578
31.565	78.4732
30.4488	51.311
32.3192	65.5563
34.1493	71.8877
35.602	57.9177
33.6305	59.2602
40.1345	69.493
44.3762	66.508
37.9695	70.786
32.5202	64.2943
31.812	76.653
30.048	59.1195
39.9237	102.493
36.2223	68.0858
46.216	56.9733
55.2137	64.2482
49.2942	75.2807
39.562	98.7998
42.2675	94.7403
54.1065	187.845
36.373	-64.6338
39.929	111.026
60.8332	137.896
66.6415	-121.733
53.25	77.1715
44.5007	163.647
67.471	123.597
58.581	100.066
31.9862	78.99
58.0175	126.303
79.8317	359.329
96.285	84.8238
59.9155	48.189
76.544	52.8875
85.585	53.87
78.0755	1246.47
45.929	145.751
56.1653	127.861
80.914	87.774
49.0117	109.975
52.1647	-1685.46
136.451	81.6388
143.204	-87.1977
106.731	79.1582
58.7767	34.245
111.14	157.173
78.8792	28.6848
105.137	19.9803
71.23	-22.385
65.522	191.085
873.611	104.779
135.261	-116.992
103.205	773.992
167.661	413.478
154.861	-9.723
41.25	78.2255
175.195	72.6757
503.031	254.07
